# Supplementary material for: SHINE Transcription Factors Act Redundantly to Pattern the Archetypal Surface of Arabidopsis Flower Organs
Source: PLoS Genet. 2011 May 26;7(5):e1001388. doi: 10.1371/journal.pgen.1001388 (PMC3102738; doi:10.1371/journal.pgen.1001388)
Supplement: Table S1 — List of primers used in this study. (0.03 MB XLS) [file pgen.1001388.s011.xls]

## Sheet: Sheet1
Supplemenary Table 1. List of primers used in this study
Real Time RT-PCR
	Locus	Gene Name	Forward Primer (5'-3')	Reverse Primer (5'-3')
	AT1G01600	CYP86A4	AACGGACTTCTGGTGAATCTGTATA	TCACCACTAGACTCTTTATGATTCCTT
	AT1G15360	SHN1/WIN1	GGGTCGCTGAGATTCGTCA	TCGAACGTCCCTAGCCAAAT
	AT1G22690	GA responsive	CGTCCAAGAATCAATTGTGGG	CACTTGGCACAACAACTTCCA
	AT1G27940	PGP13/P-Glycoprotein	CAAGTGCTCTGGACACGAGC	GGTCGACAGCCTATGAGCCA
	AT1G52690	LEA protein/LEA	GAGAAGACCAGTGGGATCTTGG	TCAGTGCGAAGCCCTAAAGTG
	AT1G58270	ZW9	TCCTCCAAATTCGTACTGCGT	CGACGGAGAAAGGACGTGAC
	AT1G58430	RXF26	CAACACTTCTCGGGTCCTGC	GTTGCCTGTGTCGACTGTTGA
	AT1G63710	CYP86A7	GGCATTGTCCGAAACATTGAG	GGAACAAATGTCCCGTCAGGTA
	AT1G70720	pectin methylesterase inhibitor/PMEI	ACGGGTTCAAAGACGTCCAC	AACTAAAGCCAGCGCATTGC
	AT2G05540	Glycine-rich protein/GRP	ATATTGTCGCTATGGTTGCTGCTA	AGTACTCTGTGGCTGAGTTTGAACAG
	AT2G16760	unknown protein	GCCAAGTGGGACGATGTTG	TCTTCAAGAACGTCGTCGGAG
	AT2G26400	ARD3	TTTCGTGGGTGGACCAGTGT	GGTCCCCAATCACCTTCAAGA
	AT2G42990	GDSL	AGGCACCAACGATTTCCTTG	CCTCAGCAATCTCGACCAGG
	AT2G43620	Chitinase	GTGGTGCAGGCGGTCTAAAC	ACAGCCATTTCCGACTTTGC
	AT3G11480	BSMT1	CTTATGCACTCCATTGGCTCTCT	GGCCTTGTATGCACTTTGAGG
	AT3G28740	CYP81D11	CGGAGTTTCTCGTCGGGAA	AATGGTGCCAATACGTCGAAG
	AT3G57510	ADPG1	GAAGACCAAGAGTCGGCAGTG	TTCTCGCTGCAATTCAACGT
	AT3G62950	GRXC11	GATTTGTCGTCGAAGAAAGCG	GCCGGACTAGCGCCTAGTTC
	AT4G08850	leucine-rich repeat/LRR-RLK	TTCCAGATAACGCAGCGTTTC	ACATGGCTTCAAGCCTTGTGT
	AT4G14365	zinc finger	CCACAGCCAATGAATCCTCC	GCGACACGAGTCAAAGCATC
	AT4G15210	BMY1	ATGATTGGACGGCCTACAAAA	GCCAACGTTTCCACCACATT
	AT4G24140	BDG3	CAATAGCTCTCGGAGCGTCG	GGCGATGAATTGCCAAACAC
	AT4G28160	hydroxyproline-rich Glycoprotein/HPRP	TACATTCCCATTTCCCCCAC	AACCTTCCAAAACCAGGAATGA
	AT4G33530	KUP5	CAACTGGATCGGAGGCCAT	ACCCAGCAAGAGGCAAGGTA
	AT5G03350	Legume lectin protein/RLP	GAGACGCTGAGCTCGGTCC	CCAAAGACTTTGGCCGTGAG
	AT5G11190	SHN2	CCGCCAGCGACAATGG	TCGAAAGTTCCAAGCCACACT
	AT5G22500	FAR1	CAGCTCATTCGGGAGACACC	ACGAGCCGTGAAATCGTGA
	AT5G23970	Transferase	TTGTTTACTGAGGCACGGGC	GCATGGTCCGGAGAGACAAT
	AT5G25390	SHN3	TGTCCGCCAGCGTCAGT	CCGCCGTGTCGAATGTTC
	AT5G33370	GDSL	CAACTCATCGTCCTACGGGC	TGGACTAAGGTACGGCATTGG
	AT5G55720	PLL14	TCCACGGATATAACGATTTCGA	ACTCGCATATCCCGATCACC
	AT5G60090	protein kinase	GCAAGGTAACGACGAGAACGA	CGTCAGGGAGTCGGAGATGA
	AT5G25760	UBC11_used as internal standard	TAGCATTGATGGCTCATCCTGA	TTGTGCCATTGAATTGAACCC
Promoter Cloning
	Locus	Arabidopsis homolog Gene Name	Forward Primer (5'-3')	Reverse Primer (5'-3')
	AT1G01600	CYP86A4	AATTCTCGAGAAGGTAGCGAAGATCTGTT	AATTCCATGGGGTGATTTTTGAGAAGAGAAG
	AT1G15360	SHN1	AATTGGTACCCTTGGTGTCTTGTGAATTC	AATTCCATGGTCTTACTTACTCTGTGATGTT
	AT1G22690	GA responsive	AATTGGTACCGAGAATCTAACGCAATAATG	AATTCCATGGGTGTGTGAAAATAGTACTTGTG
	AT1G27940	PGP13/P-Glycoprotein	AAAGGTACCTCGCTTTCACTCATAGG	AAACCATGGTGTCACTGAACACTGAGA
	AT1G49430	LACS2	AATTGGTACCAGGATTTACGAGTTTTGG	AATTCTCGAGTTGAGGAATAACACTTTGG
	AT1G52690	LEA protein	AATTGGTACCCCACAACAACAGCTTTTC	AATTCCATGGTTGGTCGGCGAGAGAAC
	AT1G58270	ZW9	AAAGGTACCTTACAACTCAATGCCAT	AAACCATGGCTTTTCCTCTGAATACAT
	AT1G58430	RXF26	AATTGGTACCCCAATTAGTAGCACAGAGGT	AATTCTCGAGGTGTGTGTTTGGTCGTGA
	AT1G63710	CYP86A7	AATTGGTACCGGCATCGTTAGTTGTTGTAT	AATTCCATGGGGAGGTGAGAGCAGAATC
	AT1G70720	pectin methylesterase inhibitor/PMEI	AAAGGTACCAAGCGACTATGTAATGAA	AAACCATGGATTGTTGTGTGATGTGTT
	AT2G05540	Glycine-rich protein/GRP	AAAGTCGACATGGAATGCGTAAGAGT	AAAGGATCCCGTAGGCGACGATCTC
	AT2G16760	unknown protein	AAAGGTACCTATGCCTTTGGAGTAGTT	AAACCATGGACGAGGGAGACATTTTT
	AT2G26400	ARD3	AAAGGTACCTGCTGAATCCATTGAC	AAACCATGGGGTTATTCTTCTTTTGTG
	AT2G42990	GDSL	AATTCTCGAGTCCAATACGCTCTCCTCTA	AATTCCATGGGATGGTACCTAGGAATTTCA
	AT2G43620	Chitinase	AAAGTCGACTCGAACAGTCTTAGGTCT	AAAGGATCCTTTGTGTATGGAGGGT
	AT3G11480	BSMT1	AATTGGTACCCTGGATACCGGGAATTAC	AATTCCATGGGAAGATGGAAGATGTTGTGT
	AT3G28740	CYP81D11	AAAGGTACCTCTTTGTTCTCCATCTG	AAACCATGGTGATTAAAAACATGTGAG
	AT3G56260	unknown protein	AAAGGTACCTCCACTGTCTGTTCTTC	AAACCATGGCTTCTAGTCTTTCTGACA
	AT3G56610	unknown protein	AAAGGTACCACCTAAATTTAACGCATA	TTTCCATGGCCATGATGTATCTTCTTT
	AT3G57510	ADPG1	AATTGGTACCCGAAAACGATGTGCAAGT	AATTCTCGAGGTGTGCTGTTTTCTTGTGAG
	AT3G62950	GRXC11	AAAGTCGACCCACAAACACAATTATCTAAC	AAAGGATCCTTGCGATGGTCAAGAAA
	AT4G08850	leucine-rich repeat/LRR-RLK	AAAGGTACCGGTATCTAGCAGTTTGTA	AAACCATGGACAGTTGCAGATTATCTC
	AT4G13210	PLL23	AATTGGTACCCGTTTGTGTTTCCTTATG	AATTCCATGGTGTTGGTTGTTGTTAGAGT
	AT4G14365	zinc finger	AAAGGTACCTCTTCAAGGATTCTACTG	AAACCATGGTTTTAGAAGGAATATCAA
	AT4G15210	BMY1	AAAGGTACCCACTGTGAGAATTGATGA	AAACCATGGGTAGCCATTTTTCTTCT
	AT4G24140	BDG3	AATTGGTACCGCGACTCTGATCTGTATTAC	AATTCCATGGAACCTCTCTCTGTCTTTCTG
	AT4G27450	unknown protein	AAAGGTACCGCATTTTGTACAGTCG	AAACCATGGTTCTCTCCTCCTTTAG
	AT4G28160	hydroxyproline-rich Glycoprotein/HPRP	AATTGGTACCTGCTTCTGGAATCAAACT	AATTCCATGGTGTTGTGTTAGTTGAGGAT
	AT4G33530	KUP5	AAAGGATCCGAAGGATCAGGTAAGAAGT	AAACCATGGCAATCACCGTTGGAAAA
	AT5G03350	Legume lectin	AATTGGTACCCATAATCACAAGCCGGGCA	AATTCCATGGGTGAGAGTTTGAAAGAGTGA
	AT5G05250	unknown protein	AAAGGTACCTGCCACACCTCGTTTAG	AAACCATGGTAATTTTACCCCGGTGAT
	AT5G11190	SHN2	AATTCTCGAGGAACGCTATACACACTTTG	AATTCCATGGAGGGTTTTAAGTTTCTCTC
	AT5G22500	FAR1	AATTGGTACCCATACCAAATCACAAACC	AATTCCATGGGATTCTCAACCAACCTAAG
	AT5G22970	unknown protein	AAAGGTACCCTTTCGTCAGATGTGTAA	AAACCATGGGATCGATACCAATATAAG
	AT5G23970	Transferase	AATTCTCGAGTCCTGATGAGATACCGATA	AATTGGATCCTTCTCACTTCGTCTTTTTC
	AT5G25390	SHN3	AATTCTCGAGATTGCATATTTCTAGACCA	AATTCCATGGCTTCTGTTTTAAATTAGGGT
	AT5G33370	GDSL	AATTGGTACCGTAGTTAGTTGAGATCACAC	AATTCCATGGGAGTTCGTCATTGTTTATAG
	AT5G43510	defensin-like protein	AATTGGTACCGATGCCTTCTATGGATTCA	AATTCCATGGTTGCTCTGGAGTATTAAAG
	AT5G55720	PLL14	AATTGGTACCATTACAACACCTCCCTCAG	AATTCCATGGAAGAGACATTGAAGTGCACT
	AT5G60090	protein kinase	AAAGTCGACAATCTTTGGCAACATGTC	AAAGGATCCCGTAGCGATCAACGAAG
Transcription Factor Cloning
	Locus	Arabidopsis homolog Gene Name	Forward Primer (5'-3')	Reverse Primer (5'-3')
	AT1G15360	SHN1/WIN1	ACAGGATCCATGGTACAGACGAAGAAGTTCAGA	ACAGTCGACTTAGTTTGTATTGAGAAGCTCCTC
	AT5G11190	SHN2	GGATCCATGGTACATTCGAGGAAGTTC	GTCGACTCAACTCCAATTCAGCAACT
	AT5G25390	SHN3	GGATCCATGGTACATTCGAAGAAGTTC	GTCGACTTAGACCTGTGCAATGGATCCAGA
