# Supplementary material for: SHINE Transcription Factors Act Redundantly to Pattern the Archetypal Surface of Arabidopsis Flower Organs
Source: PLoS Genet. 2011 May 26;7(5):e1001388. doi: 10.1371/journal.pgen.1001388 (PMC3102738; doi:10.1371/journal.pgen.1001388)
Supplement: Table S2 — List of genes co-expressed with SHN1/WIN1 or SHN3. (6.98 MB XLS) [file pgen.1001388.s012.xls]

## Sheet: SHN1WIN1 Coexpressed
Supplemental Table 2.1 List of genes co-expressed with SHN1/WIN1 or SHN3 (GeneCat: http://genecat.mpg.de/)
SHN1/WIN coexpressed gene list
0.99999	262595_at	at1g15360	SHN1/WIN1
0.84992	248073_at	at5g55720	PLL14/pectate lyase family protein
0.82608	265261_at	at2g42990	GDSL-motif lipase/hydrolase family protein
0.77446	260241_at	at1g63710	CYP86A7
0.75718	265164_at	at1g23600	expressed protein
0.75492	249939_at	at5g22430	expressed protein
0.74417	259281_at	at3g01140	MYB106
0.74369	265441_at	at2g20870	cell wall protein precursor, putative, identical to Putative cell wall protein precursor (Swiss-Prot:P47925) (Arabidopsis thaliana); weak similarity to mu-protocadherin (GI:7861967) (Rattus norvegicus)
0.72923	248924_at	at5g45960	GDSL-motif lipase/hydrolase family protein
0.71401	253800_at	at4g28160	HPRP/hydroxyproline-rich glycoprotein family protein
0.71305	267253_at	at2g22960	serine carboxypeptidase S10 family protein
0.71122	245842_at	at1g58430	RXF26/GDSL-motif lipase/hydrolase family protein
0.70605	249761_at	at5g23970	transferase family protein
0.69632	261712_at	at1g32780	alcohol dehydrogenase
0.68624	246687_at	at5g33370	GDSL-motif lipase/hydrolase family protein
0.68573	265821_at	at2g17950	homeodomain transcription factor (WUSCHEL), 99,4% identical to WUSCHELL (GI:4090200) (Arabidopsis thaliana)
0.6856	258962_at	at3g10570	CYP77A6
0.68001	257409_at	at2g17470	expressed protein
0.67724	249540_at	at5g38120	ACOS/4-coumarate--CoA ligase family protein / 4-coumaroyl-CoA synthase family protein
0.67312	259526_at	at1g12570	glucose-methanol-choline (GMC) oxidoreductase family protein
0.65042	257158_at	at3g24360	enoyl-CoA hydratase/isomerase family protein
0.64217	256381_at	at1g66850	protease inhibitor/seed storage/lipid transfer protein (LTP) family protein
0.63636	263809_at	at2g04570	GDSL-motif lipase/hydrolase family protein
0.63432	250639_at	at5g07560	glycine-rich protein (GRP20)
0.63399	265180_at	at1g23590	expressed protein
0.63341	246072_at	at5g20240	floral homeotic protein PISTILLATA (PI),
0.63337	258392_at	at3g15400	anther development protein, putative, similar to anther development protein ATA20 GB:AAC50042 GI:2708813 from (Arabidopsis thaliana)
0.62906	259372_at	at1g69120	floral homeotic protein APETALA1 (AP1) / agamous-like MADS box protein (AGL7)
0.6289	245488_at	at4g16270	peroxidase 40 (PER40)
0.62505	264882_at	at1g61110	ANAC025/ARABIDOPSIS NAC DOMAIN CONTAINING PROTEIN 25
0.62484	262585_at	at1g15460
0.62335	250610_at	at5g07550	glycine-rich protein (GRP19)
0.62118	262675_at	at1g75930	family II extracellular lipase 6 (EXL6)
0.61869	267528_at	at2g45650	MADS-box protein (AGL6)
0.61688	245246_at	no_match	no_match
0.61627	254104_at	at4g25040	integral membrane family protein, contains TIGRFAM TIGR01569 : plant integral membrane protein TIGR01569; contains Pfam PF04535 : Domain of unknown function (DUF588)
0.61276	256059_at	at1g06990	GDSL-motif lipase/hydrolase family protein
0.61193	264180_at	at1g02190	CER1 protein, putative, similar to CER1 GI:1199467 and maize gl1 homolog (glossy1 locus) GI:1209703 from (Arabidopsis thaliana)
0.61082	265552_at	at2g07560	ATPase, plasma membrane-type, putative / proton pump, putative, similar to P-type H(+)-transporting ATPase from (Phaseolus vulgaris) GI:758250, (Lycopersicon esculentum) GI:1621440, SP:Q03194 {Nicotiana plumbaginifolia},
0.61049	245574_at	at4g14750	calmodulin-binding family protein, contains Pfam profile PF00612: IQ calmodulin-binding motif
0.61038	245465_at	at4g16590	glucosyltransferase-related, low similarity to beta-(1-3)-glucosyl transferase (Bradyrhizobium japonicum) GI:3687658
0.60971	265163_at	at1g23580	expressed protein, contains Pfam profile PF02713: Domain of unknown function DUF220
0.60842	253880_at	at4g27590	copper-binding protein-related, low similarity to copper homeostasis factor gi:3168840 from Arabidopsis thaliana; contains Pfam profile PF00403: Heavy-metal-associated domain
0.60739	253862_at	at4g27330	sporocyteless (SPL), identical to sporocyteless SPL (MADS-box related protein) (Arabidopsis thaliana) gi:5566240:gb:AAD45344
0.60457	254689_at	at4g13710	pectate lyase family protein
0.59743	250638_at	at5g07540	glycine-rich protein (GRP16)
0.5913	255766_at	at1g16750	expressed protein, contains Pfam profile PF04784: Protein of unknown function, DUF547
0.59011	261499_at	at1g28430	cytochrome P450, putative, similar to cytochrome P450 (CYP93A1) GI:1435059 from (Glycine max)
0.59009	255805_at	at4g10240	zinc finger (B-box type) family protein, zinc-finger protein R2931, Oryza sativa, PIR3:JE0116
0.58943	261442_at	at1g28375	expressed protein
0.58772	261943_at	at1g80660	ATPase 9, plasma membrane-type, putative / proton pump 9, putative / proton-exporting ATPase, putative, strong similarity to SP:Q42556 ATPase 9, plasma membrane-type (EC 3,6,3,6) (Proton pump 9) {Arabidopsis thaliana}; co
0.58736	262987_at	at1g23240	caleosin-related family protein, similar to caleosin GB:AAF13743 GI:6478218 from (Sesamum indicum); similar to Ca+2-binding EF hand protein GB:AAB71227 (Glycine max); contains Pfam profilePF05042: Caleosin related protein
0.5862	265185_at	at1g23670	expressed protein, contains Pfam profile PF02713: Domain of unknown function DUF220
0.58583	250636_at	at5g07520	glycine-rich protein (GRP18), Oleosin; glycine-rich protein 18 (GRP18) PMID:11431566;
0.58571	256638_at	at3g19090	RNA-binding protein, putative, similar to RNA-binding protein homolog GB:AAF00075 GI:6449448 from (Brassica napus); contains InterPro entry IPR000504: RNA-binding region RNP-1 (RNA recognition motif) (RRM)
0.5849	251469_at	at3g59530	strictosidine synthase family protein, similar to strictosidine synthase (Rauvolfia serpentina)(SP:P15324)
0.584	262795_at	at1g13130	glycosyl hydrolase family 5 protein / cellulase family protein
0.584	262680_at	at1g75880	family II extracellular lipase 1 (EXL1), EXL1 (PMID:11431566); similar to anter-specific proline-rich protein (APG) SP:P40602 (Arabidopsis thaliana)
0.58335	262156_at	at1g52680	late embryogenesis abundant protein-related / LEA protein-related, low similarity to late embryogenesis abundant proteins from (Brassica napus) SP:P13934, (Cicer arietinum) GI:2909420
0.58124	249569_at	at5g38070	zinc finger (C3HC4-type RING finger) family protein, contains InterPro Entry IPR001841 Zn-finger, RING; contains PROSITE PS00190: Cytochrome c family heme-binding site signature
0.58063	260791_at	at1g06250	lipase class 3 family protein, similar to lipase GB:AAD01804 GI:4103627 from (Dianthus caryophyllus); contains Pfam profile PF01764: Lipase
0.58022	260621_at	at1g08065	carbonic anhydrase family protein, similar to storage protein (dioscorin) (Dioscorea cayenensis) GI:433463; contains Pfam profile PF00194: Eukaryotic-type carbonic anhydrase
0.57874	255768_at	at1g16705	p300/CBP acetyltransferase-related protein-related, similar to p300/CBP acetyltransferase-related protein 2 (Arabidopsis thaliana) GI:12597461
0.57833	254886_at	at4g11760	Encodes a member of a family of small,secreted, cysteine rich protein with sequence similarity to the PCP (pollen coat protein) gene family,
0.57677	252063_at	at3g51590	lipid transfer protein, putative, similar to lipid transfer protein E2 precursor, Brassica napus, PIR:T07984 (GI:899224); contains Pfam protease inhibitor/seed storage/LTP family domain PF00234
0.57587	262674_at	at1g75910	family II extracellular lipase 4 (EXL4), EXL4 (PMID:11431566); similar to anter-specific proline-rich protein (APG) SP:P40602 (Arabidopsis thaliana (Mouse-ear cress))
0.57574	262949_at	at1g75790	multi-copper oxidase type I family protein, contains Pfam profile: PF00394 Multicopper oxidase
0.5748	267295_at	at2g23800	geranylgeranyl pyrophosphate synthase (GGPS2) (GGPS5) / GGPP synthetase / farnesyltranstransferase, identical to GB:U44876; sequence disagrees at N-Terminus, sequence submitted has been confirmed from three electropherogr
0.57393	257102_at	at3g25050	xyloglucan:xyloglucosyl transferase, putative / xyloglucan endotransglycosylase, putative / endo-xyloglucan transferase, putative, similar to endoxyloglucan transferase EXGT-A4 GI:5533315 from (Arabidopsis thaliana)
0.5734	260921_at	at1g21540	AMP-binding protein, putative, strong similarity to AMP-binding protein GI:1903034 from (Brassica napus); contains Pfam AMP-binding domain PF00501; identical to cDNA adenosine monophosphate binding protein 9 AMPBP9 (AMPBP
0.57238	250635_at	at5g07510	glycine-rich protein (GRP14), oleosin; glycine-rich protein 14 (GRP14) PMID:11431566; PIR:JQ1063
0.56916	254754_at	at4g13210	PLL23/pectate lyase family protein
0.5691	264872_at	at1g24260	MADS-box protein (AGL9), strongly similar to GB:O22456, MADS-box protein, Location of EST gb:H37053
0.56907	262765_at	at1g13150	cytochrome P450, putative, strong similarity to gi:3313615 F21J9,9 from Arabidopsis thaliana and is a member of the PF:00067 Cytochrome P450 family
0.56889	248824_at	at5g46940	invertase/pectin methylesterase inhibitor family protein, low similarity to SP:P83326 Pectinesterase inhibitor (Pectin methylesterase inhibitor) (PMEI) {Actinidia chinensis}; contains Pfam profile PF04043: Plant invertase
0.56751	262697_at	at1g75940	glycosyl hydrolase family 1 protein / anther-specific protein ATA27, contains Pfam PF00232 : Glycosyl hydrolase family 1 domain; TIGRFAM TIGR01233: 6-phospho-beta-galactosidase; identical to anther-specific protein ATA27
0.56741	255101_at	at4g08670	protease inhibitor/seed storage/lipid transfer protein (LTP) family protein, contains Pfam protease inhibitor/seed storage/LTP family domain PF00234
0.56635	246915_at	at5g25880	malate oxidoreductase, putative, similar to NADP-dependent malic enzyme (EC 1,1,1,40) (NADP-ME) (SP:P12628) {Phaseolus vulgaris}
0.56551	256481_at	at1g33430	galactosyltransferase family protein, contains Pfam profile: PF01762 galactosyltransferase
0.56531	261673_at	at1g18280	protease inhibitor/seed storage/lipid transfer protein (LTP) family protein, similar to lipid transfer protein GI:2627141 from (Picea abies); contains Pfam profile PF00234 Protease inhibitor/seed storage/LTP family
0.56226	245819_at	at1g26310	MADS-box protein, putative, strong similarity to DNA-binding protein (Brassica rapa subsp, pekinensis) GI:6469345, SP:Q41276 Floral homeotic protein APETALA1 (MADS C) {Sinapis alba}; contains InterPro accession IPR002100:
0.5603	262764_at	at1g13140	cytochrome P450 family protein, similar to Cytochrome P450 86A2 (SP:O23066) (Arabidopsis thaliana); contains Pfam PF:00067 Cytochrome P450 family
0.55951	265280_at	at2g28355	expressed protein, contains similarity to anther-specific protein GI:1448935 from (Brassica rapa)
0.55919	265176_at	at1g23520	expressed protein, contains Pfam profile PF02713: Domain of unknown function DUF220; expression supported by MPSS
0.55797	247471_at	at5g62230	leucine-rich repeat family protein / protein kinase family protein, contains Pfam domains PF00560: Leucine Rich Repeat and PF00069: Protein kinase domain
0.5539	256307_at	at1g30350	pectate lyase family protein, similar to pectate lyase GP:14289169 from (Salix gilgiana);contains Pfam profile: PF00544: Pectate lyase
0.55201	266086_at	at2g38060	transporter-related, low similarity to vesicular glutamate transporter 3 (Homo sapiens) GI:21213895, brain specific Na+-dependent inorganic phosphate cotransporter (Rattus norvegicus) GI:507415; contains Pfam profile PF00
0.55132	260788_at	at1g06260	cysteine proteinase, putative, contains similarity to thiol-protease, pre-pro-TPE4A protein GI:3688528 (Pisum sativum)
0.55104	257402_at	at1g23570	expressed protein, contains Pfam profile PF02713: Domain of unknown function DUF220
0.55045	257633_at	at3g26125	cytochrome P450, putative
0.55011	249048_at	at5g44300	dormancy/auxin associated family protein, contains Pfam profile: PF05564 dormancy/auxin associated protein
0.54955	247546_at	at5g61605	expressed protein
0.54873	257691_at	at3g12660	fasciclin-like arabinogalactan family protein, similar to fasciclin-like arabinogalactan-protein 1 (Arabidopsis thaliana) gi:13377776:gb:AAK20857;
0.54791	264363_at	at1g03170	expressed protein
0.54766	263434_at	at2g28610	homeobox-leucine zipper transcription factor (PRESSED FLOWER), identical to PRESSED FLOWER (GP:17907768) {Arabidopsis thaliana}
0.54602	250071_at	at5g18000	transcriptional factor B3 family protein, contains Pfam profile PF02362: B3 DNA binding domain
0.54596	257570_at	at3g13662	disease resistance-responsive protein-related / dirigent protein-related, similar to pathogenesis-related protein (Pisum sativum) gi:4585273:gb:AAD25355; similar to dirigent protein (Forsythia x intermedia) gi:6694695:gb:
0.54484	256582_at	at3g28840	expressed protein
0.54472	261532_at	at1g71680	lysine and histidine specific transporter, putative, similar to lysine and histidine specific transporter GB: AAC49885 GI:2576361 from (Arabidopsis thaliana); contains Pfam profile PF01490: Transmembrane amino acid transp
0.54332	264525_at	at1g10060	branched-chain amino acid aminotransferase 1 / branched-chain amino acid transaminase 1 (BCAT1), nearly identical to SP:Q93Y32 Branched-chain amino acid aminotransferase 1, mitochondrial precursor (EC 2,6,1,42) (Atbcat-1)
0.54304	257256_at	at3g21970	receptor-like protein kinase-related, contains Pfam profile: PF01657 Domain of unknown function that is usually associated with protein kinase domain Pfam:PF00069; similar to receptor-like protein kinase 4 (GI:13506745) a
0.54196	248245_at	at5g53190	nodulin MtN3 family protein, similar to MtN3 GI:1619602 (root nodule development) from (Medicago truncatula)
0.54154	260178_at	at1g70720	PMEI/invertase/pectin methylesterase inhibitor family protein
0.54149	260355_at	at1g69180	transcription factor CRC (CRABS CLAW), identical to transcription factor CRC (CRABS CLAW) GI:4836698 (Arabidopsis thaliana)
0.54067	253788_at	at4g28680	tyrosine decarboxylase, putative, similar to SP:P54768 Tyrosine/DOPA decarboxylase 1 (Includes: DOPA decarboxylase (EC 4,1,1,28) (DDC); Tyrosine decarboxylase (EC 4,1,1,25)) {Papaver somniferum}, SP:Q06086 Tyrosine decarb
0.53943	245322_at	at4g14815	protease inhibitor/seed storage/lipid transfer protein (LTP) family protein, contains Pfam protease inhibitor/seed storage/LTP family domain PF00234
0.53723	261568_at	at1g01030	DNA-binding protein, putative, similar to DNA-binding proteins from (Arabidopsis thaliana) RAV1 GI:3868857, RAV2 GI:3868859; contains Pfam profile PF02362: B3 DNA binding domain
0.53707	252005_at	at3g52810	purple acid phosphatase (PAP21), identical to purple acid phosphatase GI:20257492 from (Arabidopsis thaliana); contains Pfam profile PF00149: Ser/Thr protein phosphatase
0.53624	252227_at	at3g49900	BTB/POZ domain-containing protein, contains BTB/POZ domain, INTERPRO:IPR000210
0.53616	264039_at	at2g03740	late embryogenesis abundant domain-containing protein / LEA domain-containing protein, similar to cold-regulated gene cor15b (Arabidopsis thaliana) GI:456016; contains Pfam profile PF02987: Late embryogenesis abundant pro
0.53594	266319_s_at	at3g10280	fatty acid elongase 3-ketoacyl-CoA synthase, putative, similar to fatty acid elongase 3-ketoacyl-CoA synthase 1 GB:AAC99312 (Arabidopsis thaliana)
		at2g46720	fatty acid elongase 3-ketoacyl-CoA synthase, putative, similar to GI:4091810; contains Pfam profile PF02797: Chalcone and stilbene synthases, C-terminal domain
0.53568	251898_at	at3g54340	floral homeotic protein APETALA3 (AP3)
0.5334	255530_at	at4g02140	expressed protein
0.53084	245040_at	at2g26520	expressed protein
0.53012	259174_at	at3g03690	glycosyltransferase family 14 protein / core-2/I-branching enzyme family protein, contains Pfam profile: PF02485 Core-2/I-Branching enzyme
0.52958	260228_at	at1g74540	cytochrome P450, putative, similar to cytochrome P450 GB:O48922 (Glycine max); contains Pfam profile: PF00067 cytochrome P450
0.52902	250637_at	at5g07530	glycine-rich protein (GRP17), olesin; glycine-rich protein 17 (GRP17) PMID:11431566; function: pollen recognition (PMID:10655594)
0.52841	259429_at	at1g01600	CYP86A4
0.52749	260038_at	at1g68875	expressed protein
0.52715	264478_at	at1g77270	expressed protein
0.52701	263738_at	at1g60060	expressed protein
0.52619	250120_at	at5g16490	p21-rho-binding domain-containing protein, contains Pfam PF00786: P21-Rho-binding domain
0.5253	257726_at	at3g18360	VQ motif-containing protein, contains PF05678: VQ motif
0.52517	264208_at	at1g22760	polyadenylate-binding protein 3 (PABP3)
0.52507	246419_at	at5g17030	UDP-glucoronosyl/UDP-glucosyl transferase family protein, similar to UDP glucose:flavonoid 3-o-glucosyltransferase from Vitis vinifera, EMBL:AF000372
0.5238	259531_at	at1g12460	leucine-rich repeat transmembrane protein kinase, putative
0.52278	258671_at	at3g08560	vacuolar ATP synthase subunit E, putative / V-ATPase E subunit, putative / vacuolar proton pump E subunit, putative, similar to SP:Q39258 Vacuolar ATP synthase subunit E (EC 3,6,3,14) (V-ATPase E subunit) (Vacuolar proton
0.52249	257051_at	at3g15270	squamosa promoter-binding protein-like 5 (SPL5), identical to squamosa promoter binding protein-like 5 (Arabidopsis thaliana) GI:5931629; contains Pfam profile PF03110: SBP domain
0.52228	246002_at	at5g20740	invertase/pectin methylesterase inhibitor family protein, low similarity to pectinesterase from Arabidopsis thaliana SP:Q42534, Lycopersicon esculentum SP:Q43143; contains Pfam profile PF04043: Plant invertase/pectin meth
0.51951	250514_at	at5g09550	Rab GDP dissociation inhibitor, putative, strong similarity to GDP dissociation inhibitor protein OsGDI1 (Oryza sativa) GI:2384758; contains Pfam profile PF00996: GDP dissociation inhibitor
0.51882	254762_at	at4g13230	late embryogenesis abundant domain-containing protein / LEA domain-containing protein, similar to late embryogenesis abundant protein (Picea glauca) GI:1161171; contains Pfam profile PF02987: Late embryogenesis abundant p
0.51616	262196_at	at1g77870	expressed protein, similar to geranylgeranylated protein ATGP4 (GI:4097567)
0.51588	256415_at	at3g11210	GDSL-motif lipase/hydrolase family protein, contains Pfam profile PF00657: Lipase/Acylhydrolase with GDSL-like motif
0.51459	256509_at	at1g75300	isoflavone reductase, putative, identical to SP:P52577 Isoflavone reductase homolog P3 (EC 1,3,1,-) {Arabidopsis thaliana}; contains Pfam profile PF02716: Isoflavone reductase
0.51419	248623_at	at5g49170	expressed protein, similar to unknown protein (gb:AAF63814,1)
0.51417	257515_at	at1g13290	zinc finger (C2H2 type) family protein, contains Pfam domian PF00096: Zinc finger, C2H2 type
0.51321	258895_at	at3g05600	epoxide hydrolase, putative, similar to epoxide hydrolase from (Glycine max) GI:2764806, (Arabidopsis thaliana) GI:1109600; contains Pfam profile PF00561: hydrolase, alpha/beta fold family
0.51204	263177_at	at1g05540	expressed protein, contains Pfam profile PF03478: Protein of unknown function (DUF295)
0.51189	265179_at	at1g23650	expressed protein, ; expression supported by MPSS
0.51184	267144_at	at2g38110	Encodes a protein with glycerol-3-phosphate acyltransferase activity,
0.51113	263718_at	at2g13570	CCAAT-box binding transcription factor, putative, similar to CAAT-box DNA binding protein subunit B (NF-YB) (SP:P25209) (GI:22380) (Zea mays); contains Pfam PF00808 : Histone-like transcription factor (CBF/NF-Y) and archa
0.51024	252140_at	at3g51070	dehydration-responsive protein-related, similar to early-responsive to dehydration stress ERD3 protein (Arabidopsis thaliana) GI:15320410; contains Pfam profile PF03141: Putative methyltransferase
0.50998	256259_at	at3g12460	expressed protein
0.5099	263828_at	at2g40250	GDSL-motif lipase/hydrolase family protein, similar to family II lipases EXL3 GI:15054386, EXL1 GI:15054382, EXL2 GI:15054384 from (Arabidopsis thaliana); contains Pfam profile PF00657: GDSL-like Lipase/Acylhydrolase
0.5095	265312_at	at2g20240	expressed protein
0.50947	255580_at	at4g01470	major intrinsic family protein / MIP family protein, contains Pfam profile: MIP PF00230
0.50821	266665_at	at2g29790	expressed protein
0.50803	250167_at	at5g15310	myb family transcription factor, contains PFAM profile: myb DNA-binding domain PF00249
0.50696	256652_at	at3g18850	phospholipid/glycerol acyltransferase family protein, contains Pfam profile: PF01553 Acyltransferase
0.50671	260233_at	at1g74550	cytochrome P450, putative, similar to cytochrome P450 98A3 (SP:O22203)(Arabidopsis thaliana); cytochrome P450 (GB:O48922) (Glycine max); contains Pfam profile: PF00067 cytochrome P450
0.50573	251025_at	at5g02190	encodes an aspartic protease, has an important role in determining cell fate during embryonic development and in reproduction processes, The loss-of-function mutation of PCS1 causes degeneration of both male and female ga
0.50526	249536_at	at5g38760	expressed protein, similar to ABA-inducible protein (Fagus sylvatica) GI:3901016, cold-induced protein kin1 (Brassica napus) GI:167146
0.50524	256588_at	at3g28790	expressed protein
0.50473	255956_at	at1g22015	galactosyltransferase family protein, contains Pfam profile: PF01762 galactosyltransferase
0.50297	267571_at	at2g30650	3-hydroxyisobutyryl-coenzyme A hydrolase, putative / CoA-thioester hydrolase, putative, strong similarity to gi:8572760; contains Pfam profile PF00388 enoyl-CoA hydratase/isomerase family protein
0.50277	257261_s_at	at3g21920	pollen coat receptor kinase, putative, contains Pfam profile: PF01657 Domain of unknown function that is usually associated with protein kinase domain Pfam:PF00069; similar to receptor-like protein kinase 4 (GI:13506745)
		at3g21930	receptor-like protein kinase-related, contains Pfam profile: PF01657 Domain of unknown function that is usually associated with protein kinase domain Pfam:PF00069; similar to receptor-like protein kinase 4 (GI:13506745) a
0.5023	259607_at	at1g27940	PGP13/MDR15/ multidrug resistance P-glycoprotein
0.50177	266530_at	at2g16910	basic helix-loop-helix (bHLH) family protein
0.5013	250903_at	at5g03600	GDSL-motif lipase/hydrolase family protein, low similarity to family II lipase EXL3 (Arabidopsis thaliana) GI:15054386; contains Pfam profile PF00657: GDSL-like Lipase/Acylhydrolase
0.50122	262463_at	at1g50310	monosaccharide transporter (STP9), identical to monosaccharide transporter STP9 protein (Arabidopsis thaliana) GI:15487254; contains Pfam profile PF00083: major facilitator superfamily protein
0.50006	258932_at	at3g10150	calcineurin-like phosphoesterase family protein, contains Pfam profile: PF00149 calcineurin-like phosphoesterase
0.49935	253772_at	at4g28395	lipid transfer protein, putative, identical to anther-specific gene ATA7 (gi:2746339); contains Pfam protease inhibitor/seed storage/LTP family domain
0.49929	264801_at	at1g08840	DNA replication helicase, putative, similar to helicase (Xenopus laevis) gi:18845092:gb:AAL79550
0.49925	254716_at	at4g13560	late embryogenesis abundant domain-containing protein / LEA domain-containing protein, similar to LEA protein (Cicer arietinum) GI:2909420; contains Pfam profile PF02987: Late embryogenesis abundant protein
0.49823	265012_at	at1g24470	short-chain dehydrogenase/reductase (SDR) family protein, similar to b-keto acyl reductase GI:2586127 from (Hordeum vulgare)
0.49778	246896_at	at5g25550	leucine-rich repeat family protein / extensin family protein, similar to leucine-rich repeat/extensin 1 (GI:13809918) (Arabidopsis thaliana); contains Pfam PF00560: Leucine Rich Repeat domains
0.4975	247447_at	at5g62730	proton-dependent oligopeptide transport (POT) family protein, contains Pfam profile: PF00854 POT family
0.49716	248596_at	at5g49330	myb family transcription factor, contains Pfam profile: PF00249 myb-like DNA binding domain; identical to cDNA putative transcription factor (At5g49330) GI:15420625
0.4959	246416_at	at5g16920	expressed protein
0.49504	251560_at	at3g57920	squamosa promoter-binding protein, putative, similar to squamosa promoter binding protein-like 9 (Arabidopsis thaliana) GI:5931677; contains Pfam profile PF03110: SBP domain
0.4947	249349_at	at5g40350	myb family transcription factor (MYB24), similar to Myb26 GI:1841475 from (Pisum sativum)
0.49448	255825_at	at2g40475	expressed protein
0.49418	249226_at	at5g42170	family II extracellular lipase, putative, similar to family II lipase EXL3 (Arabidopsis thaliana) GI:15054386; contains InterPro Entry IPR001087 Lipolytic enzyme, G-D-S-L family
0.49383	248509_at	at5g50335	expressed protein
0.4937	258685_at	at3g07830	polygalacturonase, putative / pectinase, putative, strong similarity to polygalacturonase (PGA3) GI:3152948 from (Arabidopsis thaliana)
0.49119	263011_at	at1g23250	caleosin-related, similar to calcium-binding RD20 protein (Arabidopsis thaliana) GI:10862968, caleosin GB:AAF13743 GI:6478218 from (Sesamum indicum)
0.49046	254574_at	at4g19430	expressed protein
0.49033	267465_at	at2g19170	subtilase family protein, contains similarity to meiotic serine proteinase TMP GI:6468325 from (Lycopersicon esculentum)
0.4886	257558_s_at	at3g22000	receptor-like protein kinase-related, contains Pfam profile: PF01657 Domain of unknown function that is usually associated with protein kinase domain Pfam:PF00069; similar to receptor-like protein kinase 5 (GI:13506747){Arabidopsis thaliana}
		at4g20680	receptor-like protein kinase-related, contains Pfam profile: PF01657 Domain of unknown function that is usually associated with protein kinase domain Pfam:PF00069; similar to receptor-like protein kinase 5 (GI:13506747){Arabidopsis thaliana}
0.48841	258058_at	at3g28980	expressed protein
0.48805	263918_at	at2g36590	proline transporter, putative, strong similarity to proline transporter 1 GI:1769901 from (Arabidopsis thaliana); contains Pfam profile PF01490: Transmembrane amino acid transporter protein
0.488	249709_at	at5g35670	calmodulin-binding family protein, contains IQ calmodulin-binding motif, Pfam:PF00612
0.48565	258312_at	at3g16170	acyl-activating enzyme 13 (AAE13), similar to malonyl CoA synthetase GB:AAF28840 from (Bradyrhizobium japonicum); contains Pfam AMP-binding enzyme domain PF00501; identical to cDNA acyl-activating enzyme 13 (At3g16170) GI:29893232, acyl-activating enzyme 13 (Arabidopsis thaliana) GI:29893233
0.48562	246502_at	at5g16240	acyl-(acyl-carrier-protein) desaturase, putative / stearoyl-ACP desaturase, putative, similar to Acyl-(acyl-carrier protein) desaturase from Sesamum indicum GI:575942, Cucumis sativus SP:P32061, Ricinus communis SP:P22337; contains Pfam profile PF03405 Fatty acid desaturase
0.48496	261015_at	at1g26480	14-3-3 protein GF14 iota (GRF12), identical to 14-3-3 protein GF14iota GI:12963453 from (Arabidopsis thaliana)
0.48475	267322_at	at2g19330	leucine-rich repeat family protein, contains leucine rich repeats, Pfam:PF00560
0.48474	245571_at	at4g14695	expressed protein, contains Pfam domain, PF03650: Uncharacterized protein family (UPF0041)
0.48421	260515_at	at1g51460	ABC transporter family protein, similar to SP:Q9UNQ0 ATP-binding cassette, sub-family G, member 2 (Placenta-specific ATP- binding cassette transporter) (Breast cancer resistance protein) {Homo sapiens}; contains Pfam profile PF00005: ABC transporter
0.48399	256418_at	at3g06160	transcriptional factor B3 family protein, contains Pfam profile PF02362: B3 DNA binding domain
0.48396	254972_at	at4g10440	dehydration-responsive family protein, similar to early-responsive to dehydration stress ERD3 protein (Arabidopsis thaliana) GI:15320410; contains Pfam profile PF03141: Putative methyltransferase
0.48347	261061_at	at1g07540	telomere-binding protein, putative, similar to telomere binding protein TBP1 (Nicotiana glutinosa) gi:23664357:gb:AAN39330
0.48333	262385_at	at1g72960	root hair defective 3 GTP-binding (RHD3) family protein, contains Pfam profile: PF05879 root hair defective 3 GTP-binding protein (RHD3)
0.48291	252930_at	at4g39010	glycosyl hydrolase family 9 protein, endo-1,4-beta-glucanase precursor - Fragariax ananassa, PID:g3549291
0.48281	261264_at	at1g26710	expressed protein
0.48213	266697_at	at2g19770	profilin 4 (PRO4) (PFN4), identical to profilin 4 SP:Q38905 GI:1353768 from (Arabidopsis thaliana)
0.48125	249401_at	at5g40260	nodulin MtN3 family protein, similar to MtN3 GI:1619602 (root nodule development) from (Medicago truncatula)
0.4805	265477_at	at2g46480	glycosyl transferase family 8 protein, contains Pfam profile: PF01501 glycosyl transferase family 8;
0.47859	261245_at	at1g20130	family II extracellular lipase, putative, contains Pfam profile PF00657: GDSL-like Lipase/Acylhydrolase; similar to EXL3 (PMID:11431566)
0.47838	260888_at	at1g29140	pollen Ole e 1 allergen and extensin family protein, contains Pfam domain, PF01190: Pollen proteins Ole e I family
0.47816	245622_at	at4g14080	glycosyl hydrolase family 17 protein / anther-specific protein (A6), identical to probable glucan endo-1,3-beta-glucosidase A6 precursor SP:Q06915 from (Arabidopsis thaliana)
0.47765	245970_at	at5g20710	similar to beta-galactosidase, putative / lactase, putative [Arabidopsis thaliana] (TAIR:At2g28470,1); similar to beta-galactosidase, putative / lactase, putative [Arabidopsis thaliana] (TAIR:At4g36360,2); similar to beta-galactosidase, putative / lactase, putative [Arabidopsis thaliana] (TAIR:At4g36360,1); similar to beta-galactosidase, putative / lactase, putative [Arabidopsis thaliana] (TAIR:A…
0.47755	263368_at	at2g20470	protein kinase, putative, contains protein kinase domain, Pfam:PF00069
0.47694	249012_at	at5g44620	cytochrome P450 family protein, similar to cytocrhome P450 monooxygenase (GI:14334057) (Gossypium arboreum)
0.47687	261244_at	at1g20150	subtilase family protein, similar to subtilisin-type protease precursor GI:14150446 from (Glycine max)
0.47655	249497_at	at5g39220	hydrolase, alpha/beta fold family protein, contains Pfam profile: PF00561 alpha/beta hydrolase fold
0.47606	253850_at	at4g28090	multi-copper oxidase type I family protein, similar to pollen-specific BP10 protein (SP:Q00624)(Brassica napus); contains Pfam profile: PF00394 Multicopper oxidase
0.47583	259182_at	at3g01750	ankyrin repeat family protein, contains ankyrin repeats, Pfam:PF00023
0.47575	256581_at	at3g28830	expressed protein
0.47556	265877_at	at2g42380	bZIP transcription factor family protein
0.47506	260210_at	at1g74420	similar to galactoside 2-alpha-L-fucosyltransferase / xyloglucan alpha-(1,2)-fucosyltransferase (FUT1) (FT1) [Arabidopsis thaliana] (TAIR:At2g03220,1); similar to putative galactoside 2-alpha-L-fucosyltransferase [Oryza sativa (japonica cultivar-group)] (GB:XP_467945,1); contains InterPro domain Xyloglucan fucosyltransferase (InterPro:IPR004938)
0.47479	247758_at	at5g59120	subtilase family protein, contains similarity to prepro-cucumisin GI:807698 from (Cucumis melo); non-consensus AA acceptor site at exon 6
0.47462	253742_at	at4g28900	copia-like retrotransposon family, has a 7,7e-236 P-value blast match to GB:AAA57005 Hopscotch polyprotein (Ty1_Copia-element) (Zea mays)
0.47452	248227_at	at5g53820	expressed protein, similar to ABA-inducible protein (Fagus sylvatica) GI:3901016, cold-induced protein kin1 (Brassica napus) GI:167146
0.47399	264343_at	at1g11850	expressed protein
0.47389	252143_at	at3g51150	kinesin motor family protein, contains Pfam domain, PF00225: Kinesin motor domain
0.47369	257559_at	at3g22050	receptor-like protein kinase-related, contains Pfam profile: PF01657 Domain of unknown function; weak similarity to receptor-like protein kinase homolog RK20-1 (GI:4530126) (Phaseolus vulgaris)
0.47275	262681_at	at1g75890	family II extracellular lipase 2 (EXL2), EXL2 (PMID:11431566); similar to anter-specific proline-rich protein (APG) SP:P40602 (Arabidopsis thaliana)
0.47259	261151_at	at1g19650	SEC14 cytosolic factor, putative / phosphoglyceride transfer protein, putative, similar to SP:P24859 from (Kluyveromyces lactissimilar to phosphatidylinositol transfer-like protein IV (GI:14486707) (Lotus japonicus); contains Pfam PF00650 : CRAL/TRIO domain; contains Pfam PF03765 : CRAL/TRIO, N-terminus
0.47219	259089_at	at3g04960	expressed protein, low similarity to SP:P32380 NUF1 protein (Spindle poly body spacer protein SPC110) {Saccharomyces cerevisiae}
0.47216	262073_at	at1g59640	basic helix-loop-helix (bHLH) family protein
0.47205	259158_at	at3g05430	PWWP domain-containing protein, contains Pfam profile:PF00855 PWWP domain
0.47199	262414_at	at1g49430	LACS2
0.47194	261929_at	at1g22460	expressed protein, similar to axi 1 (Nicotiana tabacum) GI:559921; contains Pfam profile PF03138: Plant protein family
0.4718	254494_at	at4g20050	expressed protein, C65DMY30S
0.47115	246431_at	at5g17480	polcalcin, putative / calcium-binding pollen allergen, putative, similar to polcalcin Bra r 2/Bra n 2 (Calcium-binding pollen allergen Bra r 2/Bra n 2) SP:Q39406 from (Brassica napus)
0.47065	256980_at	at3g26932	similar to double-stranded RNA-binding domain (DsRBD)-containing protein [Arabidopsis thaliana] (TAIR:At5g41070,1); similar to hypothetical protein [Oryza sativa (japonica cultivar-group)] (GB:BAD07039,1); contains InterPro domain Double-stranded RNA binding (DsRBD) domain (InterPro:IPR001159)
0.47013	251595_at	at3g57620	glyoxal oxidase-related, contains similarity to glyoxal oxidase precursor (Phanerochaete chrysosporium) gi:1050302:gb:AAA87594
0.46946	246526_at	at5g15720	GDSL-motif lipase/hydrolase family protein, similar to family II lipase EXL3 (GI:15054386) and EXL2 (GI:15054384) (Arabidopsis thaliana); contains Pfam profile PF00657: Lipase/Acylhydrolase with GDSL-like motif
0.46935	248525_s_at	at5g50610	expressed protein
		at5g50710	expressed protein
0.46927	265473_at	at2g15535	SLR1 binding pollen coat protein-related, contains weak similarity to SLR1 binding pollen coat protein (Brassica juncea) gi:7649936:dbj:BAA94096
0.46888	258940_at	at3g09930	GDSL-motif lipase/hydrolase family protein, similar to SP:P40602 Anther-specific proline-rich protein APG precursor {Arabidopsis thaliana}; contains Pfam profile: PF00657 lipase acylhydrolase with GDSL-like motif
0.46883	257491_at	at1g06170	basic helix-loop-helix (bHLH) family protein, contains Pfam profile:PF00010 helix-loop-helix DNA-binding domain
0.46832	247068_at	at5g66800	expressed protein
0.46792	246377_at	at1g57550	hydrophobic protein, putative / low temperature and salt responsive protein, putative, similar to SP:Q9ARD5 Low-temperature induced protein lt101,2 {Hordeum vulgare}, SP:Q9ZNQ7 Hydrophobic protein RCI2A (Low temperature and salt responsive protein LTI6A) {Arabidopsis thaliana}; contains Pfam profile PF01679: Uncharacterized protein family
0.46753	267449_at	at2g33690	late embryogenesis abundant protein, putative / LEA protein, putative, similar to responsive to water deficit, novel late embryogenesis abundant-like protein PvLEA-18 (GI:2347086) (Phaseolus vulgaris)
0.46747	258645_s_at	at3g07850	exopolygalacturonase / galacturan 1,4-alpha-galacturonidase / pectinase, identical to SP:P49063 Exopolygalacturonase clone GBGA483 precursor (EC 3,2,1,67) (ExoPG) (Galacturan 1,4-alpha-galacturonidase) {Arabidopsis thaliana}
		at3g14040	exopolygalacturonase / galacturan 1,4-alpha-galacturonidase / pectinase, identical to exopolygalacturonase (Arabidopsis thaliana) GI:311962; nearly identical to SP:P49063 Exopolygalacturonase clone GBGA483 precursor (EC 3,2,1,67) (ExoPG) (Galacturan 1,4-alpha-galacturonidase) {Arabidopsis thaliana}
0.46727	248716_at	at5g48210	expressed protein
0.46691	264603_at	at1g04670	expressed protein, ; expression supported by MPSS
0.46688	256389_at	at3g06220	transcriptional factor B3 family protein, contains Pfam profile PF02362: B3 DNA binding domain
0.46661	257220_at	at3g27810	myb family transcription factor (MYB3) (MYB21), contains Pfam profile: PF00249 myb-like DNA-binding domain ;identical to ATMYB3 GI:2280528 from (Arabidopsis thaliana); identical to cDNA putative transcription factor (MYB21) mRNA, partial cds GI:3941431
0.46631	250189_at	at5g14410	expressed protein
0.46626	249503_at	at5g39310	expansin, putative (EXP24), similar to expansin - Prunus armeniaca, EMBL:U93167; alpha-expansin gene family, PMID:11641069
0.46613	264160_at	at1g65450	transferase family protein, low similarity to anthranilate N-hydroxycinnamoyl/benzoyltransferase Dianthus caryophyllus GI:3288180, GI:2239091; contains Pfam profile PF02458 transferase family
0.46577	251981_at	at3g53080	galactose-binding lectin family protein, contains Pfam domain PF02140: Galactose binding lectin domain
0.46567	245537_at	no_match	no_match
0.46543	261575_at	at1g01130	expressed protein, ; expression supported by MPSS
0.46481	247512_at	at5g61720	expressed protein, predicted protein, Arabidopsis thaliana
0.46451	264937_at	at1g61130	serine carboxypeptidase S10 family protein, similar to Serine carboxypeptidase II-3 precursor (SP:P52711) (CP-MII,3, (Hordeum vulgare)
0.46379	252090_at	at3g52130	protease inhibitor/seed storage/lipid transfer protein (LTP) family protein, similar to cysteine-rich 5B protein - Lycopersicon esculentum, PIR2:S39552 (GI:415833); contains Pfam protease inhibitor/seed storage/LTP family domain PF00234
0.46375	267547_at	at2g32670	synaptobrevin family protein, similar to vesicle-associated membrane protein 7 (Rattus norvegicus) GI:9502258, SP:P51809 Synaptobrevin-like protein 1 {Homo sapiens}; contains Pfam profile PF00957: Synaptobrevin
0.46354	247463_at	at5g62210	embryo-specific protein-related, contains weak similarity to embryo-specific protein 3 (GI:3335171) (Arabidopsis thaliana)
0.46315	256662_at	at3g11980	male sterility protein 2 (MS2), identical to male sterility protein 2 (MS2) SP:Q08891 (Arabidopsis thaliana)
0.46196	265002_at	at1g24400	lysine and histidine specific transporter, putative, similar to lysine and histidine specific transporter GI:2576361 from (Arabidopsis thaliana); contains Pfam profile PF01490: Transmembrane amino acid transporter protein
0.46177	252780_at	at3g42960	alcohol dehydrogenase (ATA1), identical to alcohol dehydrogenase (ATA1) GI:2501781 from (Arabidopsis thaliana)
0.46129	256587_at	at3g28780	similar to expressed protein [Arabidopsis thaliana] (TAIR:At3g28840,1); similar to unnamed protein product [Yarrowia lipolytica CLIB99] (GB:CAG83749,1); similar to unnamed protein product [Candida glabrata CBS138] (GB:CAG60731,1); contains domain GLY_RICH (PS50315); contains domain SER_RICH (PS50324)
0.46097	257028_at	at3g19230	leucine-rich repeat family protein, contains Pfam profile:PF00560 LRR:Leucine Rich Repeat domains; similar to light repressible receptor protein kinase (GI:1321686)(Arabidopsis thaliana)
0.46079	251979_at	at3g53140	O-diphenol-O-methyl transferase, putative, similar to GI:6688808 (Medicago sativa subsp, x varia), caffeic acid O-methyltransferase (homt1), Populus kitakamiensis, EMBL:PKHOMT1A
		at3g53130	cytochrome P450 family protein, similar to Cytochrome P450 97B2 (SP:048921) (Glycine max)
0.46037	252107_at	at3g51490	sugar transporter family protein, similar to D-xylose proton-symporter (Lactobacillus brevis) GI:2895856; contains Pfam profile PF00083: major facilitator superfamily protein
0.4602	265355_at	at2g16760	expressed protein
0.46017	251258_at	at3g62170	pectinesterase family protein, contains Pfam profiles: PF01095 pectinesterase, PF04043 plant invertase/pectin methylesterase inhibitor ;similar to pollen-specific pectin esterase GI:1620652 from (Brassica rapa subsp, pekinensis)
0.45931	263031_at	at1g24070	glycosyl transferase family 2 protein, similar to beta-(1-3)-glucosyl transferase GB:AAC62210 GI:3687658 from (Bradyrhizobium japonicum), cellulose synthase from Agrobacterium tumeficiens (gi:710492) and Agrobacterium radiobacter (gi:710493); contains Pfam glycosyl transferase, group 2 family protein domain PF00535
0.45886	264112_at	at2g13680	glycosyl transferase family 48 protein, contains Pfam profile: PF02364 1,3-beta-glucan synthase
0.45885	266926_at	at2g46000	expressed protein
0.45884	247424_at	at5g62850	nodulin MtN3 family protein, contains Pfam PF03083 MtN3/saliva family; similar to LIM7 (cDNAs induced in meiotic prophase in lily microsporocytes) GI:431154 from (Lilium longiflorum)
0.45856	264320_at	at1g04090	expressed protein
0.45816	245162_at	at2g33240	myosin, putative, similar to myosin (GI:433663) (Arabidopsis thaliana); myosin my5A (SP:Q02440) {Gallus gallus}
0.45703	249288_at	at5g41050	expressed protein
0.4566	259926_at	at1g75090	methyladenine glycosylase family protein, similar to SP:P05100 DNA-3-methyladenine glycosylase I (EC 3,2,2,20) (3-methyladenine-DNA glycosylase I, constitutive) {Escherichia coli}; contains Pfam profile PF03352: Methyladenine glycosylase
0.45659	245542_at	at4g15250	zinc finger (B-box type) family protein
0.45651	247920_at	at5g57670	protein kinase family protein, contains protein kinase domain, Pfam:PF00069
0.45646	265080_at	at1g55570	multi-copper oxidase type I family protein, nearly identical to pollen-specific BP10 protein (SP:Q00624)(Brassica napus); contains Multicopper oxidase domain PF00394
0.45568	259265_at	at3g01250	expressed protein
0.45486	265263_at	at2g42940	DNA-binding family protein, contains a AT hook motif (DNA binding motifs with a preference for A/T rich regions), Pfam:PF02178
0.45418	256450_at	at1g75290	isoflavone reductase, putative, similar to SP:P52577 Isoflavone reductase homolog P3 (EC 1,3,1,-) {Arabidopsis thaliana}; contains Pfam profile PF02716: Isoflavone reductase
0.45371	251590_at	at3g57690	arabinogalactan-protein, putative (AGP23), similar to arabinogalactan protein (Arabidopsis thaliana) gi:10880503:gb:AAG24281
0.45346	245468_at	at4g15980	pectinesterase family protein, contains Pfam profile: PF01095 pectinesterase
0.45331	257183_at	at3g13220	ABC transporter family protein, contains Pfam profile: PF00005 ABC transporter; similar to white protein GB:Q27256 (Anopheles gambiae)
0.45303	258465_at	at3g17220	invertase/pectin methylesterase inhibitor family protein, similar to SP:P83326 Pectinesterase inhibitor (Pectin methylesterase inhibitor) (PMEI) {Actinidia chinensis}; contains Pfam profile PF04043: Plant invertase/pectin methylesterase inhibitor
0.45193	261096_at	at1g62940	4-coumarate--CoA ligase family protein / 4-coumaroyl-CoA synthase family protein, similar to gi:112801 from Petroselinum crispum, GB:AAD40664 from (Solanum tuberosum) (J, Biol, Chem, 266 (13), 8551-8559 (1991)); contains Pfam AMP-binding enzyme domain PF00501
0.45176	248367_at	at5g52360	actin-depolymerizing factor, putative, strong similarity to pollen specific actin-depolymerizing factor 2 (Nicotiana tabacum) GI:22857914; contains Pfam profile PF00241: Cofilin/tropomyosin-type actin-binding protein
0.45166	254175_at	at4g24050	short-chain dehydrogenase/reductase (SDR) family protein, contains INTERPRO family IPR002198 Short-chain dehydrogenase/reductase (SDR) superfamily
0.45138	247462_at	at5g62080	protease inhibitor/seed storage/lipid transfer protein (LTP) family protein, similar to tapetum-specific protein a9 precursor {Brassica napus} SP:Q05772; contains Pfam protease inhibitor/seed storage/LTP family domain PF00234; supported by full-length cDNA Ceres:27795
0.45081	263953_at	at2g36050	ovate protein-related, contains TIGRFAM TIGR01568 : uncharacterized plant-specific domain TIGR01568
0.45039	262683_at	at1g75920	family II extracellular lipase 5 (EXL5), EXL5 (PMID:11431566); similar to anter-specific proline-rich protein (APG) SP:P40602 (Arabidopsis thaliana (Mouse-ear cress))
0.44994	251330_at	at3g61550	zinc finger (C3HC4-type RING finger) family protein, similar to RING-H2 zinc finger protein ATL6 (Arabidopsis thaliana) GI:4928403; contains Pfam profile PF00097: Zinc finger, C3HC4 type (RING finger)
0.44895	258561_at	at3g05960	sugar transporter, putative, similar to hexose transporter GI:5734440 GB:CAB52689 (Lycopersicon esculentum), Sugar carrier protein C (Ricinus communis) SP:Q41144, monosaccharide transporter (Nicotiana tabacum) GI:19885; contains Pfam profile PF00083: major facilitator superfamily protein
0.44885	254391_at	at4g21590	bifunctional nuclease, putative, similar to bifunctional nuclease (Zinnia elegans) gi:4099833/gb:AAD00694, Activated by AGAMOUS in a cal-1, ap1-1 background, Expressed in the floral meristem and during stamen development,
0.44845	260081_at	at1g78170	expressed protein
0.44752	263905_at	at2g36190	beta-fructosidase, putative / beta-fructofuranosidase, putative, similar to beta-fructofuranosidase GI:18324 from (Daucus carota)
0.44749	258530_at	at3g06840	expressed protein
0.44665	259136_at	at3g05470	formin homology 2 domain-containing protein / FH2 domain-containing protein, contains formin homology 2 domain, Pfam:PF02181
0.44663	249885_at	at5g22940	exostosin family protein, contains Pfam profile: PF03016 exostosin family
0.44644	254465_at	at4g20420	tapetum-specific protein-related, similar to SaTAP 35 (Sinapis alba) GI:408108
0.44581	256743_at	at3g29370	expressed protein
0.4452	260886_at	at1g29200	expressed protein, contains Pfam PF03138: Plant protein family, The function of this family of plant proteins is unknown;
0.44495	260022_at	at1g30020	expressed protein, contains Pfam profile PF04398: Protein of unknown function, DUF538
0.44446	253833_at	at4g27790	calcium-binding EF hand family protein, contains INTERPRO:IPR002048 calcium-binding EF-hand domain
0.44418	252920_at	at4g39000	glycosyl hydrolase family 9 protein, endo-1,4-beta-glucanase precursor - Fragariax ananassa, PID:g3549291
0.44396	258294_at	at3g23350	expressed protein, ; expression supported by MPSS
0.44386	266764_at	at2g47050	invertase/pectin methylesterase inhibitor family protein, low similarity to pollen-specific pectin esterase (Brassica rapa subsp, pekinensis) GI:1620652; contains Pfam profile PF04043: Plant invertase/pectin methylesterase inhibitor
0.44371	265181_at	at1g23510	expressed protein
0.44343	256367_at	at1g66810	zinc finger (CCCH-type) family protein, contains Pfam domain, PF00642: Zinc finger C-x8-C-x5-C-x3-H type (and similar)
0.44269	266765_at	at2g46860	inorganic pyrophosphatase, putative (soluble) / pyrophosphate phospho-hydrolase, putative / PPase, putative, strong similarity to SP:Q43187 Soluble inorganic pyrophosphatase (EC 3,6,1,1) (Pyrophosphate phospho- hydrolase) (PPase) {Solanum tuberosum}; contains Pfam profile PF00719: inorganic pyrophosphatase
0.44199	259124_at	at3g02310	developmental protein SEPALLATA2 / floral homeotic protein (AGL4) (SEP2), identical to developmental protein SEPALLATA2 / floral homeotic protein AGL4 GB:P29384 (Arabidopsis thaliana), Pfam HMM hit: SRF-type transcription factors (DNA-binding and dimerization domain)
0.44167	263100_at	at2g05210	expressed protein, similar to expressed protein [Arabidopsis thaliana] (TAIR:At5g06310,1)
0.44161	265984_at	at2g24210	myrcene/ocimene synthase (TPS10), nearly identical to GI:9957293; contains Pfam profile: PF01397 terpene synthase family
0.44143	250608_at	at5g07420	pectinesterase family protein, contains Pfam profile: PF01095 pectinesterase
0.44138	267503_at	at2g45600	expressed protein, low similarity to PrMC3 (Pinus radiata) GI:5487873
0.44128	248211_at	at5g54010	glycosyltransferase family protein, contains Pfam profile: PF00201 UDP-glucoronosyl and UDP-glucosyl transferase
0.4408	257986_at	at3g20865	arabinogalactan-protein, putative (AGP), similar to gi:10880503:gb:AAG24281
0.44059	257427_at	at1g79060	expressed protein
0.44038	251398_at	at3g60580	zinc finger (C2H2 type) family protein, contains Pfam domain, PF00096: Zinc finger, C2H2 type
0.44006	266873_at	at2g44740	cyclin family protein, similar to cyclin 2 (Trypanosoma brucei) GI:7339572, cyclin 6 (Trypanosoma cruzi) GI:12005317; contains Pfam profile PF00134: Cyclin, N-terminal domain
0.43991	261462_at	at1g07850	fringe-related protein, + weak similarity to Fringe (Schistocerca gregaria)(GI:6573138);Fringe encodes an extracellular protein that regulates Notch signalling,
0.43965	262115_at	at1g02813	expressed protein, contains Pfam profile PF04398: Protein of unknown function, DUF538
0.4386	253222_at	at4g34850	chalcone and stilbene synthase family protein, similar to chalcone synthase homolog PrChS1, Pinus radiata, gb:U90341; similar to anther-specific protein (Nicotiana sylvestris)(GI:2326774), YY2 protein (Oryza sativa)(GI:2645170)
0.43854	261222_at	at1g20120	family II extracellular lipase, putative, similar to family II lipase EXL3 GI:15054386, SP:P40602 Anther-specific proline-rich protein APG precursor {Arabidopsis thaliana}; contains Pfam profile PF00657: GDSL-like Lipase/Acylhydrolase
0.43852	262147_at	at1g52570	phospholipase D alpha 2 / PLD alpha 2 (PLDALPHA2) (PLD2) / choline phosphatase 2, identical to phospholipase D alpha 2 ( PLD alpha 2) SP:Q9SSQ9 from (Arabidopsis thaliana)
0.43838	260493_at	at2g41830	cyclin-related, contains Pfam profile PF02984: Cyclin, C-terminal domain
0.43834	247843_at	at5g58050	glycerophosphoryl diester phosphodiesterase family protein, contains Pfam PF03009 : Glycerophosphoryl diester phosphodiesterase family; similar to Glycerophosphoryl diester phosphodiesterase precursor (Glycerophosphodiester phosphodiesterase) (Surface-exposed lipoprotein D) (Protein D) (ImmunoglobulinD-binding protein) (IGD-binding protein) (SP:Q06282) {Haemophilus influenzae}
0.43822	265945_at	at2g19500	FAD-binding domain-containing protein / cytokinin oxidase family protein, similar to cytokinin oxidase, Zea mays (SP:Q9T0N8) (gi:3441978)
0.43805	255806_at	at4g10260	pfkB-type carbohydrate kinase family protein, contains Pfam profile: PF00294 pfkB family carbohydrate kinase
0.43743	267643_at	at2g32890	expressed protein
0.43699	245538_at	at4g15200	formin homology 2 domain-containing protein / FH2 domain-containing protein, contains formin homology 2 domain, Pfam:PF02181
0.43678	247736_at	at5g59370	actin 4 (ACT4), identical to SP:P53494 Actin 4 {Arabidopsis thaliana}
0.43656	264993_at	at1g67290	glyoxal oxidase-related, contains similarity to glyoxal oxidase precursor (Phanerochaete chrysosporium) gi:1050302:gb:AAA87594
0.4365	267466_at	at2g19010	GDSL-motif lipase/hydrolase family protein, similar to family II lipase EXL1 GI:15054382 from (Arabidopsis thaliana); contains Pfam profile PF00657: GDSL-like Lipase/Acylhydrolase
0.4364	252672_at	at3g44230	hypothetical protein
0.43634	256275_at	at3g12110	actin 11 (ACT11), identical to SP:P53496 Actin 11 {Arabidopsis thaliana}
0.43602	267296_at	at2g23660	LOB domain family protein / lateral organ boundaries domain family protein (LBD10), identical to SP:O64836 Putative LOB domain protein 10 {Arabidopsis thaliana}; similar to lateral organ boundaries (LOB) domain-containing proteins from Arabidopsis thaliana
0.43594	251825_at	at3g55100	ABC transporter family protein, ATP-binding cassette-sub-family G-member 2, Mus musculus, EMBL:AF140218
0.43586	254595_at	at4g18960	floral homeotic protein AGAMOUS (AG), contains an ACG start codon (Riechmann, Ito, and Meyerowitz, Mol Cell Biol, 1999); supported by cDNA gi:16155:emb:X53579
0.43584	253579_at	at4g30610	serine carboxypeptidase S10 family protein, similar to Serine carboxypeptidase II chains A and B (SP:P08819) (EC 3,4,16,6) (Triticum aestivum (Wheat));
0.43497	252728_at	at3g43080	Mutator-like transposase family, has a 2,8e-60 P-value blast match to Q9S9L6 /322-461 Pfam PF03108 MuDR family transposase (MuDr-element domain)
0.43468	251725_at	at3g56260	expressed protein
0.43379	264137_at	at1g78960	lupeol synthase, putative / 2,3-oxidosqualene-triterpenoid cyclase, putative, similar to lupeol synthase GI:1762150 from (Arabidopsis thaliana), 2,3-oxidosqualene-triterpenoid cyclase (Arabidopsis thaliana) GI:2738027
0.43354	261395_at	at1g79700	ovule development protein, putative, similar to ovule development protein AINTEGUMENTA (GI:1209099) (Arabidopsis thaliana)
0.43331	253725_at	at4g29340	profilin 3 (PRO3) (PFN3), identical to profilin 3 SP:Q38904 GI:1353765 from (Arabidopsis thaliana)
0.43304	261274_at	at1g26780	myb family transcription factor (MYB117), contains Pfam profile: PF00249 myb-like DNA-binding domain
0.4328	254033_at	at4g25950	vacuolar ATP synthase, putative / V-ATPase, putative / vacuolar proton pump, putative, similar to Swiss-Prot:O82629 vacuolar ATP synthase subunit G 2 (V-ATPase G subunit 2, Vacuolar proton pump G subunit 2) (Arabidopsis thaliana)
0.43266	267458_at	at2g33670	seven transmembrane MLO family protein / MLO-like protein 5 (MLO5), identical to MLO-like protein 5 (AtMlo5) (Arabidopsis thaliana) SWISS-PROT:O22815; similar to MLO protein SWISS-PROT:P93766, NCBI_gi:1877221 (Hordeum vulgare)(Barley)
0.43263	258562_at	at3g05980	expressed protein
0.4325	255453_at	at4g02900	early-responsive to dehydration protein-related / ERD protein-related, similar to ERD4 protein (early-responsive to dehydration stress) (Arabidopsis thaliana) GI:15375406; contains Pfam profile PF02714: Domain of unknown function DUF221
0.4324	248643_at	at5g49130	MATE efflux family protein, contains Pfam profile PF01554: MatE Uncharacterized membrane protein family
0.4323	250606_s_at	at1g69940	pectinesterase family protein, contains Pfam profile: PF01095 pectinesterase
		at5g07410	pectinesterase family protein, contains Pfam profile: PF01095 pectinesterase
0.43209	253214_at	at4g34940	armadillo/beta-catenin repeat family protein, contains Pfam profile: PF00514 armadillo/beta-catenin-like repeat
0.43207	253554_at	at4g30940	potassium channel tetramerisation domain-containing protein, contains Pfam profile PF02214: K+ channel tetramerisation domain
0.43205	249813_at	at5g23940	transferase family protein, similar to anthranilate N-hydroxycinnamoyl/benzoyltransferase, Dianthus caryophyllus (gi:2239091); contains Pfam transferase family domain PF002458
0.43105	250154_at	at5g15140	aldose 1-epimerase family protein, similar to SP:P05149 Aldose 1-epimerase precursor (EC 5,1,3,3) (Mutarotase) from Acinetobacter calcoaceticus; contains Pfam profile PF01263 Aldose 1-epimerase
0.43045	250411_at	at5g11120	hypothetical protein
0.43015	264235_at	at1g54560	myosin, putative, similar to myosin GI:433663 from (Arabidopsis thaliana)
0.43013	261051_at	at1g01280	cytochrome P450 family protein, similar to cytochrome P450 GB:BAA92894 GI:7339658 from ( Petunia hybrida)
0.42976	256966_at	at3g13400	multi-copper oxidase type I family protein, similar to pollen-specific BP10 protein (SP:Q00624)(Brassica napus); contains Pfam profile: PF00394 Multicopper oxidase
0.42909	267633_at	at2g42180	expressed protein
0.42904	263627_at	at2g04675	expressed protein
0.42885	260424_at	at1g72460	leucine-rich repeat transmembrane protein kinase, putative, contains Pfam profiles: PF00560 leucine rich repeat (5 copies), PF00069 eukaryotic protein kinase domain
0.4287	257397_at	at2g20430	p21-rho-binding domain-containing protein, contains Pfam PF00786: P21-Rho-binding domain
0.4279	263106_at	at2g05160	zinc finger (CCCH-type) family protein / RNA recognition motif (RRM)-containing protein, contains InterPro entry IPR000504: RNA-binding region RNP-1 (RNA recognition motif) (RRM)
0.42789	253151_at	at4g35670	glycoside hydrolase family 28 protein / polygalacturonase (pectinase) family protein, similar to polygalacturonase PG1 (Vitis vinifera) GI:15081600; contains PF00295: Glycosyl hydrolases family 28 (polygalacturonases)
0.42771	264884_at	at1g61170	expressed protein
0.4275	260158_at	at1g79910	expressed protein, contains Pfam profile: PF03398 eukaryotic protein of unknown function, DUF292
0.42747	250143_at	at5g14670	Gene encoding ADP-ribosylation factor and similar to ADP-ribosylation factor DcARF1 (GI:965483) (Daucus carota), other ARFs and ARF-like proteins, Members of this family are known to be essential for vesicle coating and uncoating and functions in GTP-binding, The gene is shown to play a role in cell division, cell expansion and cellulose production using antisense construct,
0.42728	254796_at	at4g13000	protein kinase family protein, contains protein kinase domain, Pfam:PF00069
0.42714	258195_at	at3g13890	myb family transcription factor (MYB26), similar to myb-related transcription factor GI:1167486 from (Lycopersicon esculentum); contains myb DNA binding domain: PF0049
0.42707	250920_at	at5g03390	expressed protein, contains Pfam profile PF03478: Protein of unknown function (DUF295)
0.42672	247451_at	at5g62320	myb family transcription factor (MYB99), contains PFAM profile: myb DNA binding domain PF00249
0.42604	250619_at	at5g07230	protease inhibitor/seed storage/lipid transfer protein (LTP) family protein, identical to tapetum-specific protein A9 (Precursor) SP: Q00762; contains Pfam protease inhibitor/seed storage/LTP family domain PF00234
0.42559	253661_at	at4g30130	expressed protein, contains Pfam domains, PF04782: Protein of unknown function (DUF632) and PF04783: Protein of unknown function (DUF630)
0.42555	256897_at	at3g24640	expressed protein
0.4239	245658_at	at1g28270	rapid alkalinization factor (RALF) family protein, similar to RALF precursor (Nicotiana tabacum) GI:16566316
0.42376	251826_at	at3g55110	ABC transporter family protein, ATP-binding cassette-sub-family G-member 2, Mus musculus, EMBL:AF140218
0.42358	261511_at	at1g71770	polyadenylate-binding protein 5 (PABP5), identical to GB:Q05196 from (Arabidopsis thaliana)
0.42337	253587_at	at4g30770	expressed protein
0.42331	258589_at	at3g04290	GDSL-motif lipase/hydrolase family protein, similar to family II lipases EXL3 GI:15054386, EXL1 GI:15054382, EXL2 GI:15054384 from (Arabidopsis thaliana); contains Pfam profile: lipase/acylhydrolase with GDSL-like motif
0.42311	252646_at	at3g44610	protein kinase family protein, similar to viroid symptom modulation protein (protein kinase)(Lycopersicon esculentum) gi:7672777:gb:AAF66637; contains protein kinase domain, Pfam:PF00069
0.42296	265177_at	at1g23630	expressed protein, contains Pfam profile PF02713: Domain of unknown function DUF220; expression supported by MPSS
0.4228	267639_at	at2g42200	squamosa promoter-binding protein-like 9 (SPL9), identical to squamosa promoter binding protein-like 9 (Arabidopsis thaliana) GI:5931673; contains Pfam profile PF03110: SBP domain
0.42275	245785_at	at1g32180	cellulose synthase family protein, similar to cellulose synthase catalytic subunit gi:2827143 from (Arabidopsis thaliana), cellulose synthase-9 (gi:9622890) from Zea mays
0.4225	254191_at	at4g23900	nucleoside diphosphate kinase 4 (NDK4), contains Pfam PF00334 : Nucleoside diphosphate kinase domain; identical to nucleoside diphosphate kinase 4 (GI:11990430) (Arabidopsis thaliana)
0.42243	260879_at	at1g21480	exostosin family protein, contains Pfam profile: PF03016 Exostosin family
0.4222	250288_at	at5g13350	auxin-responsive GH3 family protein, similar to auxin-responsive GH3 product (Glycine max) GI:18591; contains Pfam profile PF03321: GH3 auxin-responsive promoter
0.42215	255604_at	at4g01080	expressed protein
0.42213	267255_at	at2g22950	calcium-transporting ATPase, plasma membrane-type, putative / Ca2+-ATPase, putative (ACA7), identical to SP:O64806 Potential calcium-transporting ATPase 7, plasma membrane-type (EC 3,6,3,8) (Ca(2+)-ATPase isoform 7) {Arabidopsis thaliana}; strong similarity to SP:O81108 Calcium-transporting ATPase 2, plasma membrane-type (EC 3,6,3,8) (Ca(2+)-ATPase isoform 2) {Arabidopsis thaliana} Belongs to pla…
0.42153	253934_at	at4g26830	glycosyl hydrolase family 17 protein, similar to elicitor inducible chitinase Nt-SubE76 GI:11071974 from (Nicotiana tabacum)
0.42142	250174_at	at5g14380	hydroxyproline-rich glycoprotein family protein, identical to gi:4775268:emb:CAB42531
0.42121	245946_at	at5g19580	glyoxal oxidase-related, contains similarity to glyoxal oxidase precursor (Phanerochaete chrysosporium) gi:1050302:gb:AAA87594
0.42105	264430_at	at1g61680	terpene synthase/cyclase family protein, similar to 1,8-cineole synthase (GI:3309117)(Salvia officinalis); contains Pfam profile: PF01397 terpene synthase family
0.42101	265265_at	at2g42900	expressed protein
0.4209	245783_s_at	at1g35180	expressed protein, similar to hypothetical protein GB:AAF69173 GI:7767676 from (Arabidopsis thaliana)
		at1g35170	expressed protein
0.4206	265007_s_at	at1g61563	rapid alkalinization factor (RALF) family protein, contains Pfam domain PF05498: Rapid ALkalinization Factor (RALF)
		at1g61566	rapid alkalinization factor (RALF) family protein, contains Pfam domain PF05498: Rapid ALkalinization Factor (RALF)
0.41995	255644_at	at4g00870	basic helix-loop-helix (bHLH) family protein, similar to the myc family of helix-loop-helix transcription factors; contains Pfam profile PF00010: Helix-loop-helix DNA-binding domain; PMID: 12679534
0.41974	248638_at	at5g49070	beta-ketoacyl-CoA synthase family protein, similar to very-long-chain fatty acid condensing enzyme CUT1 (GI:5001734), beta-ketoacyl-CoA synthase (Simmondsia chinensis)(GI:1045614)
0.41939	245205_at	at5g12280	expressed protein
0.4192	257107_at	at3g29070	emp24/gp25L/p24 family protein, similar to SP:Q28735 Transmembrane protein Tmp21 precursor (21 kDa Transmembrane trafficking protein) {Oryctolagus cuniculus}; contains Pfam profile: PF01105 emp24/gp25L/p24 family
0.41901	259044_at	at3g03430	polcalcin, putative / calcium-binding pollen allergen, putative, almost identical to polcalcin Bra r 2/Bra n 2 (calcium-binding pollen allergen Bra r 2/Bra n 2) SP:Q39406 from (Brassica napus)
0.41867	248469_at	at5g50820	no apical meristem (NAM) family protein, contains Pfam PF02365: No apical meristem (NAM) domain; similar to unknown protein (pir::T07182)
0.41843	258686_at	at3g07840	polygalacturonase, putative / pectinase, putative, strong similarity to polygalacturonase PGA3 (Arabidopsis thaliana) GI:3152948; contains non-consensus AA acceptor splice site at exon 3
0.41816	256544_at	at1g42560	similar to seven transmembrane MLO family protein / MLO-like protein 5 (MLO5) [Arabidopsis thaliana] (TAIR:At2g33670,1); similar to seven transmembrane protein Mlo2 [Zea mays] (GB:AAK38338,1); contains InterPro domain Mlo-related protein (InterPro:IPR004326)
0.4176	258968_at	at3g10460	self-incompatibility protein-related, similar to self-incompatibility (Papaver nudicaule) GI:3097262
0.41758	264117_at	at2g31210	basic helix-loop-helix (bHLH) family protein, contains Pfam profile: PF00010 helix-loop-helix DNA-binding domain; PMID: 12679534
0.41688	257257_at	at3g22020	receptor-like protein kinase-related, contains Pfam profile: PF01657 Domain of unknown function; weak similarity to receptor-like protein kinase 5 (GI:13506747) (Arabidopsis thaliana); weak similarity to receptor-like protein kinase homolog RK20-1 (GI:4530126) (Phaseolus vulgaris)
0.4168	260001_at	at1g67990	caffeoyl-CoA 3-O-methyltransferase, putative, similar to GI:2960356 (Populus balsamifera subsp, trichocarpa), GI:684942 (Medicago sativa subsp, sativa)
0.41599	267440_at	at2g19070	transferase family protein, similar to anthranilate N-hydroxycinnamoyl/benzoyltransferase from Dianthus caryophyllus (gi:2239091); contains Pfam profile PF02458: Transferase family
0.41565	262121_at	at1g02800	endo-1,4-beta-glucanase / cellulase (CEL2), identical to endo-1,4-beta glucanase; ATCEL2 GI:3132891 from (Arabidopsis thaliana)
0.41562	257255_at	at3g21960	receptor-like protein kinase-related, contains Pfam profile: PF01657 Domain of unknown function that is usually associated with protein kinase domain Pfam:PF00069; belongs to a family which includes receptor-like kinase family proteins
0.41526	266152_s_at	at3g31908	pseudogene, similar to aintegumenta-like protein, blastp match of 58% identity and 3,6e-07 P-value to GP:21304225:gb:AAL47210,1::AY062179 aintegumenta-like protein {Oryza sativa}
		at3g32377	pseudogene, similar to aintegumenta-like protein, blastp match of 59% identity and 1,0e-09 P-value to GP:21304225:gb:AAL47210,1::AY062179 aintegumenta-like protein {Oryza sativa}
		at2g12050	pseudogene, embryogenesis protein-related, similar to BABY BOOM (Arabidopsis thaliana) GI:21069057; contains a non-consensus AT-acceptor splice site, This is very likely a pseudogene,; blastp match of 64% identity and 4,6e-09 P-value to GP:21304225:gb:AAL47210,1::AY062179 aintegumenta-like protein {Oryza sativa}
0.41503	266627_at	at2g35340	RNA helicase, putative, similar to ATP-dependent RNA helicase #3 (Homo sapiens) GI:3107913; contains Pfam profiles PF04408: Helicase associated domain (HA2), PF00271: Helicase conserved C-terminal domain
0.41486	252194_at	at3g50110	phosphatase-related, similar to PTEN1 GI:5566292 from (Drosophila melanogaster); contains prosite evidence: PS00383: Tyrosine specific protein phosphatases active site
0.41485	262122_at	at1g02790	exopolygalacturonase / galacturan 1,4-alpha-galacturonidase (PGA3) / pectinase, identical to SP:P49062 Exopolygalacturonase clone GBGE184 precursor (EC 3,2,1,67) (ExoPG) (Galacturan 1,4-alpha-galacturonidase) {Arabidopsis thaliana}
0.41448	264558_at	at1g09600	protein kinase family protein, contains Pfam domain, PF00069: Protein kinase domain
0.41441	259833_at	at1g69560	myb family transcription factor (MYB105), contains Pfam profile: PF00249: Myb-like DNA-binding domain
0.41433	259693_at	at1g63060	expressed protein
0.41407	251141_at	at5g01075	expressed protein
0.4139	245958_at	at5g19610	sec7 domain-containing protein, similar to SP:Q42510 Pattern formation protein EMB30 (GNOM) {Arabidopsis thaliana}; contains Pfam profile PF01369: Sec7 domain
0.41366	261907_at	at1g65060	4-coumarate--CoA ligase 3 / 4-coumaroyl-CoA synthase 3 (4CL3), identical to SP:Q9S777 4-coumarate--CoA ligase 3 (EC 6,2,1,12) (4CL 3) (4-coumaroyl-CoA synthase 3) {Arabidopsis thaliana}
0.41356	252531_at	at3g46520	actin 12 (ACT12), identical to SP:P53497 Actin 12 {Arabidopsis thaliana}
0.41353	252916_at	at4g38950	kinesin motor family protein, similar to AtNACK1 kinesin-like protein (GI:19979627) (Arabidopsis thaliana); similar to kinesin-like protein NACK1 (GI:19570247) (Nicotiana tabacum)
0.41347	249651_at	at5g37020	auxin-responsive factor (ARF8), identical to auxin response factor 8 GI:4104931 from (Arabidopsis thaliana)
0.41326	267443_at	at2g19000	expressed protein
0.41268	262783_at	at1g10850	pseudogene, leucine-rich repeat transmembrane protein kinase, putative, likely BAC sequence errors result in a frameshift, preventing the accurate annotation of this gene,
0.41252	264136_at	at1g78980	similar to leucine-rich repeat transmembrane protein kinase, putative [Arabidopsis thaliana] (TAIR:At3g13065,1); similar to Putative leucine-rich repeat transmembrane protein kinase 1 [Oryza sativa] (GB:XP_470566,1); similar to putative leucine-rich repeat transmembrane protein kinase [Oryza sativa (japonica cultivar-group)] (GB:AAO72637,1); contains InterPro domain Tyrosine protein kinase (Inter…
0.41241	255976_at	at1g22010	hypothetical protein
0.41233	247647_at	at5g60010	ferric reductase-like transmembrane component family protein, similar to respiratory burst oxidase protein D RbohD from Arabidopsis thaliana, EMBL:AF055357 (gi:3242789), respiratory burst oxidase homolog from Solanum tuberosum (GI:16549089); contains Pfam profile PF01794 Ferric reductase like transmembrane component
0.41223	266475_at	at2g31100	lipase, putative, similar to lipase (Dianthus caryophyllus) GI:4103627; contains Pfam profile PF01764: Lipase (class 3)
0.41208	254627_at	at4g18395	expressed protein
0.41179	260032_at	at1g68750	phosphoenolpyruvate carboxylase family protein / PEP carboxylase family protein, similar to SP:P51059 Phosphoenolpyruvate carboxylase 2 (EC 4,1,1,31) (PEPCASE) {Zea mays}; contains Pfam profile PF00311: phosphoenolpyruvate carboxylase
0.41108	253226_at	at4g35010	glycosyl hydrolase family 35 protein, similar to beta-galactosidase BG1 GI:15081596 from (Vitis vinifera)
0.41088	258267_at	at3g15870	fatty acid desaturase family protein, similar to delta 9 acyl-lipid desaturase (ADS1) GI:2970034 from (Arabidopsis thaliana)
0.41058	254956_at	at4g10850	nodulin MtN3 family protein, similar to MtN3 GI:1619602 (root nodule development) from (Medicago truncatula)
0.41055	261392_at	at1g79780	integral membrane protein, putative, contains 1 transmembrane domain; contains plant integral membrane protein domain, TIGR01569; contains Pfam PF04535 : Domain of unknown function (DUF588); similar to putative ethylene responsive element binding protein (GI:22135858) (Arabidopsis thaliana)
0.41041	260293_at	at1g63670	expressed protein
0.4097	266750_s_at	at2g47040	pectinesterase family protein, contains Pfam profile: PF01095 pectinesterase
		at2g47030	pectinesterase family protein, contains Pfam profile: PF01095 pectinesterase
0.40965	259635_at	at1g56360	calcineurin-like phosphoesterase family protein, contains Pfam profile: PF00149 calcineurin-like phosphoesterase
0.40963	266244_at	at2g27740	expressed protein, contains Pfam profile PF04949: Family of unknown function (DUF662)
0.40953	257399_at	at1g23690	expressed protein, contains Pfam profile PF02713: Domain of unknown function DUF220; expression supported by MPSS
0.40945	256297_at	at1g69500	cytochrome P450 family protein, similar to Cytochrome P450 86A2 (SP:O23066) (Arabidopsis thaliana)contains Pfam profile: PF00067: Cytochrome P450
0.40929	250481_at	at5g10310	expressed protein
0.40912	256213_at	at1g50990	protein kinase-related, low similarity to SP:Q06548:APKA_ARATH Protein kinase APK1A Arabidopsis thaliana; contains Pfam profile: PF00069: Eukaryotic protein kinase domain; contains non-consensus (GC) splice site at intron 6
0.40855	248484_at	at5g51030	short-chain dehydrogenase/reductase (SDR) family protein, contains INTERPRO family IPR002198 short chain dehydrogenase/reductase SDR family
0.40824	250904_at	at5g03620	subtilase family protein, contains similarity to subtilisin-type serine endopeptidase XSP1 GI:6708179 from (Arabidopsis thaliana)
0.40804	261401_at	at1g79640	protein kinase family protein, contains protein kinase domain, Pfam:PF00069
0.40737	264163_at	at1g65445	transferase-related, similar to N-hydroxycinnamoyl/benzoyltransferase (GI:6469032) (Ipomoea batatas);similar to hydroxycinnamoyl transferase (GI:27475616) (Nicotiana tabacum)
0.40729	245376_at	at4g17690	peroxidase, putative, similar to peroxidase (Spinacia oleracea) gi:1781336:emb:CAA71495
0.40718	256239_at	at3g12470	expressed protein
0.40708	247928_at	at5g57320	villin, putative, similar to villin 2 (VLN2) (Arabidopsis thaliana) GI:3415115, villin 3 (VLN3) (Arabidopsis thaliana) GI:3415117; contains Pfam profiles PF00626: Gelsolin repeat, PF02209: Villin headpiece domain
0.40704	251299_at	at3g61950	basic helix-loop-helix (bHLH) family protein, contains Pfam profile: PF00010 helix-loop-helix DNA-binding domain
0.40666	260080_at	at1g78160	pumilio/Puf RNA-binding domain-containing protein, contains Pfam profile: PF00806 Pumilio-family RNA binding domains (aka PUM-HD, Pumilio homology domain) (8 copies at C-terminal half of protein)
0.40639	259377_at	at3g16380	polyadenylate-binding protein, putative / PABP, putative, similar to polyadenylate-binding protein (poly(A)-binding protein) from {Arabidopsis thaliana} SP:P42731, (Cucumis sativus) GI:7528270, {Homo sapiens} SP:Q13310, {Arabidopsis thaliana} SP:Q05196; contains InterPro entry IPR000504: RNA-binding region RNP-1 (RNA recognition motif) (RRM), Member of the class III family of PABP proteins,
0.40603	253813_at	at4g28150	expressed protein
0.40592	245103_at	at2g41590	expressed protein, similar to zinc finger protein (Arabidopsis thaliana) GI:976277
0.40575	252241_at	at3g50050	aspartyl protease family protein, contains Pfam PF00026: Eukaryotic aspartyl protease
0.40562	264240_at	at1g54820	protein kinase family protein, contains protein kinase domain, Pfam:PF00069
0.40562	251361_at	at3g61230	LIM domain-containing protein, similar to SP:P29675 Pollen specific protein SF3 {Helianthus annuus}; contains Pfam profile PF00412: LIM domain
0.40481	263034_at	at1g24020	Bet v I allergen family protein, similar to major pollen allergen Bet v 1 GB:CAA96544 GI:1321726 from (Betula pendula); contains Pfam profile PF00407: Pathogenesis-related protein Bet v I family
0.40473	251004_at	at5g02720	expressed protein, predicted protein, Arabidopsis thaliana
0.40429	265058_s_at	at1g52030	myrosinase-binding protein, putative (F-ATMBP), identical to SP:Q9SAV1 Myrosinase binding protein-like f-AtMBP (Arabidopsis thaliana); similar to myrosinase binding protein GI:1711295 from (Brassica napus); contains Pfam PF01419: Jacalin-like lectin domain; identical to cDNA myrosinase-binding protein-like protein (MBP1,2) GI:6760446
		at1g52040	jacalin lectin family protein, nearly identical to myrosinase-binding protein homolog GI:2997767 from (Arabidopsis thaliana); contains Pfam profile PF01419 jacalin-like lectin domain; identical to cDNA myrosinase-binding protein homolog GI:2997766
0.40386	259063_at	at3g07450	protease inhibitor/seed storage/lipid transfer protein (LTP) family protein, similar to cysteine-rich 5B protein - Lycopersicon esculentum, PIR2:S39552 (GI:415833); contains Pfam protease inhibitor/seed storage/LTP family domain PF00234
0.40379	266722_at	at2g03210	xyloglucan fucosyltransferase, putative (FUT2), identical to SP:O81053 Probable fucosyltransferase 2 (EC 2,4,1,-) (AtFUT2) {Arabidopsis thaliana}; similar to xyloglucan fucosyltransferase GI:5231145 from (Arabidopsis thaliana)
0.40377	255517_at	at4g02290	glycosyl hydrolase family 9 protein, similar to endo-1,4-beta glucanase; ATCEL2 GI:3132891 from (Arabidopsis thaliana)
0.40364	265127_at	at1g55560	multi-copper oxidase type I family protein, similar to pollen-specific BP10 protein (SP:Q00624)(Brassica napus); contains Pfam profile: PF00394 Multicopper oxidase
0.40351	261308_at	at1g48480	leucine-rich repeat transmembrane protein kinase, putative, contains similarity to many predicted protein kinases
0.40334	253356_at	at4g33390	hypothetical protein, contains Pfam profile PF05701: Plant protein of unknown function (DUF827)
0.40297	259802_at	at1g72260	thionin (THI2,1), identical to thionin (Arabidopsis thaliana) gi:1181531:gb:AAC41678
0.40241	253641_at	at4g29980	expressed protein
0.402	260702_at	at1g32250	calmodulin, putative, similar to calmodulin GB:M59770 GI:160127 from (Plasmodium falciparum); contains INTERPRO:IPR002048 calcium-binding EF-hand domain
0.40188	254202_at	at4g24140	hydrolase, alpha/beta fold family protein, low similarity to 2-hydroxy-6-oxo-7-methylocta-2,4-dienoate hydrolase (Pseudomonas putida) GI:2822275, hydroxymuconic semialdehyde hydrolase, Pseudomonas stutzeri, AF039534; contains Pfam profile PF00561: hydrolase, alpha/beta fold family
0.4016	252428_at	at3g47660	regulator of chromosome condensation (RCC1) family protein, contains Pfam domain PF00415: Regulator of chromosome condensation (RCC1)
0.4015	246531_at	at5g15800	developmental protein SEPALLATA1 / floral homeotic protein (AGL2) (SEP1), identical to developmental protein SEPALLATA1 / floral homeotic protein (AGL2 / SEP1) SP:P29382 from (Arabidopsis thaliana)
0.40149	266548_at	at2g35210	human Rev interacting-like family protein / hRIP family protein, similar to ARFGAP1 protein GI:7211442 from (Homo sapiens); contains InterPro accession IPR001164: Human Rev interacting-like protein (hRIP)
0.40132	254209_at	at4g23490	fringe-related protein, + weak similarity to Fringe (Schistocerca gregaria)(GI:6573138);Fringe encodes an extracellular protein that regulates Notch signalling,
0.40125	254001_at	at4g26260	expressed protein, similar to myo-inositol oxygenase (Sus scrofa) gi:17432544:gb:AAL39076
0.40082	251142_at	at5g01015	expressed protein
0.40016	265693_at	no_match	no_match
0.4	261983_at	at1g33770	protein kinase family protein, contains Pfam domain, PF00069: Protein kinase domain
0.39992	263087_s_at	at2g16130	mannitol transporter, putative, similar to mannitol transporter (Apium graveolens var, dulce) GI:12004316; contains Pfam profile PF00083: major facilitator superfamily protein
		at2g16120	mannitol transporter, putative, similar to mannitol transporter (Apium graveolens var, dulce) GI:12004316; contains Pfam profile PF00083: major facilitator superfamily protein
0.39991	265165_at	at1g23610	expressed protein, contains Pfam profile PF02713: Domain of unknown function DUF220
0.39949	252769_at	at3g42850	galactokinase, putative, contains some similarity to galactokinase (Pasteurella multocida) SWISS-PROT:P57899
0.39923	265681_at	at2g24370	protein kinase family protein, contains protein kinase domain, Pfam:PF00069
0.39891	247941_at	at5g57200	epsin N-terminal homology (ENTH) domain-containing protein / clathrin assembly protein-related, low similarity to clathrin assembly protein AP180 (Xenopus laevis) GI:6492344; contains Pfam profile PF01417: ENTH domain
0.3988	255582_at	at4g01500	DNA-binding protein, putative, similar to DNA-binding proteins from (Arabidopsis thaliana) RAV1 GI:3868857, RAV2 GI:3868859; contains Pfam profile PF02362: B3 DNA binding domain
0.39846	247803_at	no_match	no_match
0.39831	245389_at	at4g17480	palmitoyl protein thioesterase family protein
0.398	256155_at	at3g08500	myb family transcription factor (MYB83), contains Pfam profile: PF00249: Myb-like DNA-binding domain
0.39798	249422_at	at5g39760	zinc finger homeobox protein-related / ZF-HD homeobox protein-related, predicted proteins, Arabidopsis thaliana
0.39795	250997_at	at5g02570	histone H2B, putative, similar to histone H2B-2 Lycopersicon esculentum GI:3021483, Gossypium hirsutum SP:O22582, Asparagus officinalis GI:563329; contains Pfam profile PF00125 Core histone H2A/H2B/H3/H4
0.39766	252663_at	at3g44070	expressed protein, ; expression supported by MPSS
0.39732	262723_at	at1g43630	similar to expressed protein [Arabidopsis thaliana] (TAIR:At1g18740,1); similar to OSJNBa0039K24,3 [Oryza sativa (japonica cultivar-group)] (GB:XP_474443,1); contains InterPro domain Protein of unknown function DUF793 (InterPro:IPR008511)
0.39702	262598_at	at1g15260	expressed protein, EST gb:N65467 comes from this gene
0.39701	265115_at	at1g62450	Rho GDP-dissociation inhibitor family protein, similar to SP:P52565 Rho GDP-dissociation inhibitor 1 (Rho GDI 1) (Rho-GDI alpha) {Homo sapiens}; contains Pfam profile PF02115: RHO protein GDP dissociation inhibitor
0.39652	265430_at	at2g20700	expressed protein
0.3965	252105_at	at3g51470	protein phosphatase 2C, putative / PP2C, putative, protein phosphatase-2C, Mesembryanthemum crystallinum, EMBL:AF075580
0.39647	251250_at	at3g62180	invertase/pectin methylesterase inhibitor family protein, low similarity to pollen-specific pectin esterase from Brassica rapa subsp, pekinensis GI:1620652; contains Pfam profile PF04043: Plant invertase/pectin methylesterase inhibitor
0.39637	257489_at	at1g07330	expressed protein
0.39629	249381_at	at5g40040	60S acidic ribosomal protein P2 (RPP2E), acidic ribosomal protein P2, Parthenium argentatum,SWISSPROT:RLA2_PARAR
0.39624	261375_at	at1g53160	squamosa promoter-binding protein-like 4 (SPL4), nearly identical to squamosa promoter binding protein-like 4 (Arabidopsis thaliana) GI:5931657; contains Pfam profile PF03110: SBP domain
0.39601	252493_at	at3g46750	similar to expressed protein [Arabidopsis thaliana] (TAIR:At3g28770,1); similar to PREDICTED: similar to MATER protein isoform-H [Rattus norvegicus] (GB:XP_218237,3); similar to similar to ENSANGP00000017739 [Apis mellifera] (GB:XP_394403,1)
0.39593	254635_at	at4g18670	leucine-rich repeat family protein / extensin family protein, similar to extensin-like protein (Lycopersicon esculentum) gi:5917664:gb:AAD55979; contains leucine-rich repeats, Pfam:PF00560; contains proline rich extensin domains, INTERPRO:IPR002965
0.39588	259985_at	at1g76620	expressed protein, contains Pfam profile PF04784: Protein of unknown function, DUF547
0.39575	255958_at	at1g22150	sulfate transporter (Sultr1;3), identical to sulfate tansporter Sultr1;3 (Arabidopsis thaliana) GI:10716805; contains Pfam profile PF00916: Sulfate transporter family; contains Pfam profile PF01740: STAS domain; contains TIGRfam profile TIGR00815: sulfate permease
0.39549	255565_at	at4g01760	DC1 domain-containing protein, similar to T15B16,10 similar to A, thaliana CHP-rich proteins encoded by T10M13, GenBank accession number AF001308
0.39538	249991_at	at5g18550	similar to zinc finger (CCCH-type) family protein [Arabidopsis thaliana] (TAIR:At3g06410,1); similar to putative floral homeotic protein HUA1 [Oryza sativa (japonica cultivar-group)] (GB:BAD81393,1); contains InterPro domain Zn-finger, C-x8-C-x5-C-x3-H type (InterPro:IPR000571)
0.39509	245820_at	at1g26320	NADP-dependent oxidoreductase, putative, similar to probable NADP-dependent oxidoreductase (zeta-crystallin homolog) P1 (SP:Q39172)(gi:886428) and P2 (SP:Q39173)(gi:886430), Arabidopsis thaliana; similar to allyl alcohol dehydrogenase GI:9758497 from (Arabidopsis thaliana)
0.39504	246940_at	at5g25400	phosphate translocator-related, low siimilarity to phosphoenolpyruvate/phosphate translocator precursor (Mesembryanthemum crystallinum) GI:9295275, SP:P52178 Triose phosphate/phosphate translocator, non-green plastid, chloroplast precursor (CTPT) {Brassica oleracea}
0.39478	265134_at	at1g51260	acyl-CoA:1-acylglycerol-3-phosphate acyltransferase, putative, similar to acyl-CoA:1-acylglycerol-3-phosphate acyltransferase GI:4583544 from (Brassica napus)
0.39473	251102_at	at5g01690	cation/hydrogen exchanger, putative (CHX27), monovalent cation:proton antiporter family 2 (CPA2) member, PMID:11500563
0.39472	259269_at	at3g01270	pectate lyase family protein, similar to pectate lyase P59 SP:P15722 from (Lycopersicon esculentum)
0.39453	258344_at	at3g22650	F-box family protein, contains F-box domain Pfam:PF00646
0.39453	264909_at	at2g17300	expressed protein
0.39445	264798_at	at1g08730	myosin heavy chain (PCR43), identical to myosin heavy chain PCR43 (PIR:T00727) (Arabidopsis thaliana); similar to ESTs gb:R30087 and gb:AA394762
0.39437	250806_at	at5g05070	similar to zinc finger (DHHC type) family protein [Arabidopsis thaliana] (TAIR:At2g40990,1); similar to putative zisp [Oryza sativa (japonica cultivar-group)] (GB:BAD88184,1); contains InterPro domain Zn-finger, DHHC type (InterPro:IPR001594)
0.39426	253118_at	at4g35950	Rac-like GTP-binding protein (ARAC6), identical to rac-like GTP binding protein Arac6 GI:3406757 from (Arabidopsis thaliana)
0.39419	259189_at	at3g01700	arabinogalactan-protein (AGP11), identical to gi:10880499:gb:AAG24279
0.39418	250684_at	at5g06650	zinc finger (C2H2 type) family protein, contains Pfam domain, PF00096: Zinc finger, C2H2 type
0.39416	249687_at	at5g36150	pentacyclic triterpene synthase, putative, similar to pentacyclic triterpene synthase (gi:6650208) (PMID:11247608); oxidosqualene cyclase; also highly similar to beta-amyrin synthase, lupeol synthase, cycloartenol synthase
0.39399	259339_at	at3g03900	adenylylsulfate kinase, putative, similar to adenylylsulfate kinase 1, chloroplast precursor (APS kinase, Adenosine-5'phosphosulfate kinase, ATP adenosine-5'- phosphosulfate 3'-phosphotransferase) (Arabidopsis thaliana) SWISS-PROT:Q43295
0.39398	257258_at	at3g22040	receptor-like protein kinase-related, contains Pfam profile: PF01657 Domain of unknown function that is usually associated with protein kinase domain Pfam:PF00069; similar to receptor-like protein kinase 5 (GI:13506747){Arabidopsis thaliana}
0.39394	248806_at	at5g47490	expressed protein
0.39366	264146_at	at1g02205	CER1 protein, identical to maize gl1 homolog (glossy1 locus) GI:1209703 and CER1 GI:1199467 from (Arabidopsis thaliana)
0.3931	256597_at	at3g28500	60S acidic ribosomal protein P2 (RPP2C), similar to acidic ribosomal protein P2b (rpp2b) GB:U62753 GI:2431770 from (Zea mays)
0.39276	262872_at	at1g64690	expressed protein
0.39253	255060_at	at4g09430	disease resistance protein (TIR-NBS-LRR class), putative, domain signature TIR-NBS-LRR exists, suggestive of a disease resistance protein,
0.39233	246646_at	at5g35090	expressed protein
0.39226	247122_at	at5g66020	Encodes a phosphoinositide phosphatase that modulates cellular phosphoinositide levels, Mutants in this gene are unable to express female sterility in response to beta-aminobutyric acid, as wild type plants do, non-consensus AT donor splice site at exon 7, TA donor splice site at exon 10, AT acceptor splice at exon 13
0.39226	261794_at	at1g16060	ovule development protein, putative, similar to ovule development protein AINTEGUMENTA (GI:1209099)(Arabidopsis thaliana)
0.39195	253807_at	at4g28280	similar to expressed protein [Arabidopsis thaliana] (TAIR:At2g20700,1); similar to GPI-anchored protein [Vigna radiata] (GB:BAA34247,1)
0.39193	255861_at	at2g30290	vacuolar sorting receptor, putative, similar to vacuolar sorting receptor homolog (Arabidopsis thaliana) GI:1737218
0.39182	250631_at	at5g07430	pectinesterase family protein, contains Pfam profile: PF01095 pectinesterase
0.39176	256955_at	at3g13390	multi-copper oxidase type I family protein, nearly identical to pollen-specific BP10 protein (SP:Q00624)(Brassica napus); contains Multicopper oxidase domain PF00394
0.39175	245087_at	at2g39830	LIM domain-containing protein, contains Pfam profile PF00412: LIM domain
0.39158	258840_at	at3g04620	expressed protein
0.39145	264071_at	at2g27920	serine carboxypeptidase S10 family protein, similar to retinoid-inducible serine carboxypeptidase precursor (GI:15146429) (Mus musculus)
0.39138	249468_at	at5g39650	expressed protein, contains Pfam profile PF05078: Protein of unknown function (DUF679)
0.39135	259266_at	at3g01240	expressed protein
0.3906	254173_at	at4g24580	pleckstrin homology (PH) domain-containing protein-related / RhoGAP domain-containing protein, contains Pfam domain, PF00620: RhoGAP domain
0.39044	251836_at	at3g55190	esterase/lipase/thioesterase family protein, similar to monoglyceride lipase from (Homo sapiens) GI:14594904, (Mus musculus) GI:2632162; contains Interpro entry IPR000379
0.39014	250026_at	at5g18090	transcriptional factor B3 family protein, contains Pfam profile PF02362: B3 DNA binding domain
0.38981	248496_at	at5g50790	nodulin MtN3 family protein, similar to MtN3 GI:1619602 (root nodule development) from (Medicago truncatula)
0.38978	252180_at	at3g50630	kip-related protein 2 (KRP2) / cyclin-dependent kinase inhibitor 2 (ICK2) / cdc2a-interacting protein, identical to Cdc2a-interacting protein (ICK2) (cyclin-dependent kinase inhibitor) (Arabidopsis thaliana) GI:7160669
0.38968	259262_at	at3g01020	Encodes a mitochondrial protein similar to E,coli IscU, In bacteria, IscU is a scaffold protein accepting sulfur and iron to build a transient Fe-S cluster,which is subsequently transferred to a target apoprotein,
0.38952	247875_at	at5g57720	transcriptional factor B3 family protein, contains Pfam profile PF02362: B3 DNA binding domain
0.38844	265401_at	at2g10970	invertase/pectin methylesterase inhibitor family protein, contains Pfam profile PF04043: Plant invertase/pectin methylesterase inhibitor
0.38842	252035_at	at3g52160	beta-ketoacyl-CoA synthase family protein, beta-ketoacyl-CoA synthase - Simmondsia chinensis,PID:g1045614
0.38841	259042_at	at3g03450	gibberellin response modulator, putative / gibberellin-responsive modulator, putative, similar to GAI (GI:2569938), RGA1 (GB:AAC67333) and RGA2 (GI:2339980) (Arabidopsis thaliana); possible involvement in nitrogen metabolism
0.38829	252322_at	at3g48550	expressed protein, putative zinc-finger protein - Arabidopsis thaliana,PID:g4406777
0.38827	248029_at	at5g55700	similar to beta-amylase (CT-BMY) / 1,4-alpha-D-glucan maltohydrolase [Arabidopsis thaliana] (TAIR:At4g17090,1); similar to beta-amylase [Glycine max] (GB:CAI39244,1); contains InterPro domain Glycoside hydrolase, family 14 (InterPro:IPR001554); contains InterPro domain Glycoside hydrolase, family 14B, plant (InterPro:IPR001371)
0.38825	253652_at	at4g30040	aspartyl protease family, contains Pfam domain, PF00026: eukaryotic aspartyl protease
0.38807	248368_at	at5g51950	glucose-methanol-choline (GMC) oxidoreductase family protein, similar to mandelonitrile lyase from Prunus serotina (SP:P52706, SP:P52707); contains Pfam profile PF00732 GMC oxidoreductase
0.3879	262376_at	at1g72970	glucose-methanol-choline (GMC) oxidoreductase family protein, similar to mandelonitrile lyase from Prunus serotina (SP:P52706, SP:P52707); contains Pfam profile PF00732 GMC oxidoreductase
0.38784	258783_at	at3g11760	expressed protein
0.38774	261834_at	at1g10640	polygalacturonase, putative / pectinase, putative, similar to polygalacturonase PG1 GI:5669846, PG2 GI:5669848 from (Glycine max); contains PF00295: Glycosyl hydrolases family 28 (polygalacturonases)
0.38755	258639_at	at3g07820	polygalacturonase 3 (PGA3) / pectinase, identical to polygalacturonase (Arabidopsis thaliana) GI:3152948
0.38752	262179_at	at1g77980	MADS-box family protein, MADS-box protein AGL66
0.38729	257419_at	at1g30800	expressed protein, ; expression supported by MPSS
0.38729	261246_at	at1g20080	C2 domain-containing protein, contains INTERPRO:IPR000008 C2 domain
0.38729	254028_s_at	at4g25850	oxysterol-binding family protein, contains Pfam profile PF01237: Oxysterol-binding protein
		at4g25860	oxysterol-binding family protein, contains Pfam profile PF01237: Oxysterol-binding protein
0.38721	251564_at	at3g58160	myosin heavy chain, putative, similar to myosin heavy chain (Arabidopsis thaliana) gi:602328:emb:CAA84067,
0.38697	248534_at	at5g50030	invertase/pectin methylesterase inhibitor family protein, contains similarity to pollen-specific protein Bnm1 Brassica napus GI:1857671; contains Pfam profile PF04043: Plant invertase/pectin methylesterase inhibitor
0.38653	248926_at	at5g45880	pollen Ole e 1 allergen and extensin family protein, contains Pfam domain, PF01190: Pollen proteins Ole e I family
0.38621	265331_at	at2g18420	gibberellin-responsive protein, putative, similar to SP:P46689 Gibberellin-regulated protein 1 precursor {Arabidopsis thaliana}; contains Pfam profile PF02704: Gibberellin regulated protein
0.38599	261589_at	at1g01690	expressed protein
0.38546	246491_at	at5g16100	expressed protein
0.38541	264444_at	at1g27360	squamosa promoter-binding protein-like 11 (SPL11), identical to squamosa promoter binding protein-like 11 (Arabidopsis thaliana) GI:5931665; contains Pfam profile PF03110: SBP domain
0.38516	250535_at	at5g08480	VQ motif-containing protein, contains PF05678: VQ motif
0.38506	258552_at	at3g07010	pectate lyase family protein, similar to pectate lyase GP:14531296 from (Fragaria x ananassa)
0.38503	247003_at	at5g67550	expressed protein, similar to expressed protein [Arabidopsis thaliana] (TAIR:At2g25270,1); similar to unknown protein [Oryza sativa (japonica cultivar-group)] (GB:XP_549958,1)
0.38497	245583_at	at4g14920	PHD finger transcription factor, putative
0.38492	258408_at	at3g17630	cation/hydrogen exchanger, putative (CHX19), similar to putative Na+/H+-exchanging protein GB:CAA23036 from (Arabidopsis thaliana); monovalent cation:proton antiporter family 2 (CPA2) member, PMID:11500563
0.38489	251180_at	at3g62640	expressed protein
0.38446	259744_at	at1g71160	beta-ketoacyl-CoA synthase family protein, similar to fatty acid elongase 3-ketoacyl-CoA synthase 1 GB:AAC99312, very-long-chain fatty acid condensing enzyme CUT1 (GI:5001734)
0.38422	258237_at	at3g27810	myb family transcription factor (MYB3) (MYB21), contains Pfam profile: PF00249 myb-like DNA-binding domain ;identical to ATMYB3 GI:2280528 from (Arabidopsis thaliana); identical to cDNA putative transcription factor (MYB21) mRNA, partial cds GI:3941431
0.38422	255426_at	at4g03370	ubiquitin family protein, contains INTERPRO:IPR000626 ubiquitin domain
0.38411	260531_at	at2g47240	long-chain-fatty-acid--CoA ligase family protein / long-chain acyl-CoA synthetase family protein, similar to GI:1617270 (MF7P) and gi:1617628 (MF45P) from (Brassica napus) ; contains Pfam AMP-binding enzyme domain PF00501
0.38404	263889_at	at2g37010	ABC transporter family protein, contains ABC transporter domain, Pfam:PF00005
0.38396	267460_at	at2g33810	squamosa promoter-binding protein-like 3 (SPL3), identical to squamosa-promoter binding protein like 3 (Arabidopsis thaliana) GI:2462081; contains Pfam profile PF03110: SBP domain
0.38369	265275_at	at2g28440	proline-rich family protein, contains proline-rich extensin domains, INTERPRO:IPR002965; contains similarity to vegetative cell wall protein gp1 (Chlamydomonas reinhardtii) gi:12018147:gb:AAG45420; +
0.38322	264902_at	at1g23060	expressed protein, Location of EST gb:T22158 and gb:AA395675
0.38283	256896_at	at3g24630	expressed protein
0.38281	257348_at	at2g42140	VQ motif-containing protein, contains PF05678: VQ motif
0.38272	246494_at	at5g16190	similar to glycosyl transferase family 2 protein [Arabidopsis thaliana] (TAIR:At1g23480,1); similar to glycosyl transferase family 2 protein [Arabidopsis thaliana] (TAIR:At1g24070,1); similar to glycosyl transferase family 2 protein [Arabidopsis thaliana] (TAIR:At1g23480,2); similar to glucosyltransferase-related [Arabidopsis thaliana] (TAIR:At4g16590,1); similar to glycosyl transferase family 2 …
0.38256	258479_at	at3g02440	expressed protein
0.38219	250427_at	at5g10500	kinase interacting family protein, similar to kinase interacting protein 1 (GI:13936326) (Petunia integrifolia)
0.38194	254685_at	at4g13790	auxin-responsive protein, putative, similar to small auxin up RNA (SAUR-AC1) (SP:S70188) (Arabidopsis thaliana)
0.38182	249584_s_at	at5g37810	major intrinsic family protein / MIP family protein, similar to pollen-specific membrane integral protein SP:P49173 from (Nicotiana alata); contains Pfam profile: MIP PF00230
		at5g37820	major intrinsic family protein / MIP family protein, contains Pfam profile: PF00230 major intrinsic protein (MIP)
0.38162	253195_at	at4g35420	dihydroflavonol 4-reductase family / dihydrokaempferol 4-reductase family, similar to dihydroflavonol 4-reductase (Rosa hybrid cultivar, GI:1332411), CPRD14 protein (Vigna unguiculata, GI:1854445)
0.38162	259615_at	at1g47980	expressed protein
0.3813	246188_at	at5g21050	expressed protein
0.38128	248917_at	at5g45850	expressed protein, contains Pfam profile: PF05097 protein of unknown function (DUF688)
0.38095	252980_at	at4g38040	exostosin family protein, contains Pfam profile: PF03016 Exostosin family
0.38069	248872_at	at5g46795	expressed protein
0.38047	258857_at	at3g02110	serine carboxypeptidase S10 family protein, similar to serine carboxypeptidase II (CP-MII) GB:CAA70815 (SP:P08818) (Hordeum vulgare)
0.38028	258748_at	at3g05930	germin-like protein (GLP8), identical to germin-like protein subfamily 2 member 3 SP:P93000 (PMID:9869400); contains Pfam profile: PF01072 germin family
0.37989	247613_at	at5g60740	ABC transporter family protein, similar to ATP-binding cassette, sub-family G, member 2 (Placenta-specific ATP- binding cassette transporter) (Breast cancer resistance protein) SP:Q9UNQ0 from (Homo sapiens)
0.37987	256957_at	at3g13420	expressed protein
0.37978	256398_at	at3g06100	major intrinsic family protein / MIP family protein, contains Pfam profile: PF00230 major intrinsic protein; contains non-consensus TT acceptor splice site at exon 4
0.3797	250837_at	at5g04620	aminotransferase class I and II family protein, similar to 8-amino-7-oxononanoate synthase, Bacillus sphaericus, PIR:JQ0512 (SP:P22806), Bacillus subtilis (SP:P53556); contains Pfam protile PF00155 aminotransferase, classes I and II
0.37944	257170_at	at3g23770	glycosyl hydrolase family 17 protein, similar to A6 anther-specific protein SP:Q06915 (Arabidopsis thaliana)
0.37936	254775_at	at4g13450	universal stress protein (USP) family protein
0.37882	255727_at	at1g25510	aspartyl protease family protein, contains Pfam domain, PF00026: eukaryotic aspartyl protease
0.37881	263027_at	at1g24010	expressed protein
0.37862	258042_at	at3g21310	expressed protein, contains Pfam profile PF03267: Arabidopsis protein of unknown function, DUF266
0.37862	251047_at	at5g02390	expressed protein, ; expression supported by MPSS
0.37846	249277_at	at5g41890	GDSL-motif lipase/hydrolase family protein, similar to family II lipase EXL3 (GI:15054386), EXL1 (GI:15054382), EXL2 (GI:15054384) (Arabidopsis thaliana); contains Pfam profile PF00657: Lipase/Acylhydrolase with GDSL-like motif
0.37846	266845_at	at2g26110	expressed protein, similar to expressed protein [Arabidopsis thaliana] (TAIR:At4g26130,1); similar to unknown protein [Oryza sativa (japonica cultivar-group)] (GB:BAD81521,1)
0.37846	250957_at	at5g03250	phototropic-responsive NPH3 family protein, contains some similarity to root phototropism RPT2 (Arabidopsis thaliana) gi:6959488:gb:AAF33112, a signal transducer of phototropic response PMID:10662859
0.37839	257392_at	at2g24450	fasciclin-like arabinogalactan family protein, similar to fasciclin-like arabinogalactan-protein 1 (Arabidopsis thaliana) gi:13377776:gb:AAK20857
0.37834	247579_at	at5g61320	cytochrome P450, putative, Similar to Cytochrome P450 89A2 (SP:Q42602)(Arabidopsis thaliana); contains Pfam profile: PF00067 cytochrome P450
0.37826	245232_at	at4g25590	similar to actin-depolymerizing factor, putative [Arabidopsis thaliana] (TAIR:At5g52360,1); similar to pollen specific actin-depolymerizing factor 1 [Nicotiana tabacum] (GB:AAL91666,1); contains InterPro domain Actin-binding, cofilin/tropomyosin type (InterPro:IPR002108)
0.37817	262393_at	at1g49490	leucine-rich repeat family protein / extensin family protein, contains similarity to disease resistance protein GI:3894383 from (Lycopersicon esculentum); contains leucine-rich repeats, Pfam:PF00560; contains proline rich extensin domains, INTERPRO:IPR002965
0.37803	251598_at	at3g57600	encodes a member of the DREB subfamily A-2 of ERF/AP2 transcription factor family, The protein contains one AP2 domain, There are eight members in this subfamily including DREB2A AND DREB2B that are involved in response to drought,
0.37797	261870_at	at1g11570	nuclear transport factor 2 (NTF2), putative, similar to Swiss-Prot:P33331 nuclear transport factor 2 (NTF-2) (Nuclear transport factor P10) (Saccharomyces cerevisiae)
0.3778	247639_s_at	at5g60500	undecaprenyl pyrophosphate synthetase family protein / UPP synthetase family protein, contains putative undecaprenyl diphosphate synthase domain (PF01255); similar to S, cerevisiae dehydrodolichyl diphosphate synthetase (DEDOL-PP synthase)(Rer2)(SP:P35196), a cis-prenyltransferase
		at5g60510	undecaprenyl pyrophosphate synthetase family protein / UPP synthetase family protein, contains putative undecaprenyl diphosphate synthase domain (PF01255); similar to S, cerevisiae dehydrodolichyl diphosphate synthetase (DEDOL-PP synthase)(Rer2)(SP:P35196), a cis-prenyltransferase
0.37776	264825_at	at1g03720	cathepsin-related, contains weak similarity to Cathepsin L precursor (EC 3,4,22,15) (Major excreted protein) (MEP) (Cyclic protein-2) (CP-2) (Swiss-Prot:P07154) (Rattus norvegicus)
0.37767	254792_at	at4g12920	aspartyl protease family protein, low similarity to CND41, chloroplast nucleoid DNA binding protein (Nicotiana tabacum) GI:2541876; contains Pfam profile PF00026: Eukaryotic aspartyl protease
0.37767	263092_at	at2g16210	transcriptional factor B3 family protein, contains Pfam profile PF02362: B3 DNA binding domain
0.37765	261072_at	at1g07340	hexose transporter, putative, similar to hexose transporter (Lycopersicon esculentum) GI:5734440; contains Pfam profile PF00083: major facilitator superfamily protein
0.37694	260518_at	at1g51410	similar to Eucalyptus gunnii alcohol dehydrogenase of unknown physiological function (GI:1143445), apple tree, PIR:T16995; NOT a cinnamyl-alcohol dehydrogenase
0.37692	253787_at	at4g28670	protein kinase family protein, contains Pfam domain, PF00069: Protein kinase domain
0.37676	246877_at	at5g26150	protein kinase family protein, contains protein kinase domain, Pfam:PF00069
0.37661	250261_at	at5g13400	proton-dependent oligopeptide transport (POT) family protein, contains Pfam profile: PF00854 POT family
0.37657	256584_at	at3g28750	expressed protein
0.37629	267205_at	at2g30820	expressed protein
0.37607	251010_at	at5g02550	expressed protein
0.37593	251933_at	at3g54060	expressed protein, mucin MUC3, Homo sapiens, EMBL:AF007193
0.37588	247872_at	at5g57680	expressed protein
0.3758	249745_at	at5g24560	F-box family protein / SKP1 interacting partner 3-related, contains similarity to SKP1 interacting partner 3 GI:10716951 from (Arabidopsis thaliana)
0.37567	265405_at	at2g16750	protein kinase family protein, contains Pfam domain, PF00069: Protein kinase domain
0.37548	255515_at	at4g02250	invertase/pectin methylesterase inhibitor family protein, low similarity to SP:P83326 Pectinesterase inhibitor (Pectin methylesterase inhibitor) (PMEI) {Actinidia chinensis}, pistil-specific gene sts15 (Solanum tuberosum) GI:1616628; contains Pfam profile PF04043: Plant invertase/pectin methylesterase inhibitor
0.37546	252061_at	at3g52620	expressed protein, phosphate actyltransferase, Staphylococcus aureus, EMBL:SAU271496
0.37544	247873_at	at5g57690	diacylglycerol kinase, putative, contains INTERPRO domain, IPR001206, DAG-kinase catalytic domain
0.37543	254806_at	at4g12430	trehalose-6-phosphate phosphatase, putative, similar to trehalose-6-phosphate phosphatase (AtTPPB) (Arabidopsis thaliana) GI:2944180; contains Pfam profile PF02358: Trehalose-phosphatase
0.37532	266918_at	at2g45800	LIM domain-containing protein, similar to PGPS/D1 (Petunia x hybrida) GI:4105772, LIM domain protein PLIM1 (Nicotiana tabacum) GI:5932418; contains Pfam profile PF00412: LIM domain
0.37521	253721_at	at4g29250	transferase family protein, low similarity to CER2 Arabidopsis thaliana GI:1213594, anthocyanin 5-aromatic acyltransferase Gentiana triflora GI:4185599; contains Pfam profile PF02458 transferase family
0.375	246590_at	at5g14870	cyclic nucleotide-regulated ion channel, putative (CNGC18), similar to cyclic nucleotide and calmodulin-regulated ion channel (cngc6) GI:4581207 from (Arabidopsis thaliana)
0.37498	266612_at	at2g14860	peroxisomal membrane protein 22 kDa, putative, similar to 22 kDa peroxisomal membrane protein {Mus musculus} SWISS-PROT:P42925, NCBI_gi:454833
0.37467	256580_s_at	at3g28810	expressed protein
		at3g28820	expressed protein, ; expression supported by MPSS
0.37448	256992_at	at3g28630	expressed protein, contains Pfam profile: PF04601 protein of unknown function (DUF569
0.37441	263233_at	at1g05577	expressed protein
0.37439	246878_at	at5g26060	S1 self-incompatibility protein-related, contains weak similarity to S1 self-incompatibility protein (GI:452430) (Papaver rhoeas)
0.37431	255952_at	at1g22130	MADS-box family protein, similar to MADS-box protein (ZAP1) GI:939784 from (Zea mays)
0.37421	252280_at	at3g49260	calmodulin-binding family protein, low similarity to SF16 protein (Helianthus annuus) GI:560150; contains Pfam profile PF00612: IQ calmodulin-binding motif
0.37417	259731_at	at1g77460	C2 domain-containing protein / armadillo/beta-catenin repeat family protein, similar to CCLS 65 (Silene latifolia) GI:2570102; contains Pfam profiles PF00514: Armadillo/beta-catenin-like repeat, PF00168: C2 domain
0.37416	258870_at	at3g03080	NADP-dependent oxidoreductase, putative, similar to probable NADP-dependent oxidoreductase (zeta-crystallin homolog) P2 (SP:Q39173)(gi:886430), Arabidopsis thaliana; similar to allyl alcohol dehydrogenase (Nicotiana tabacum) GI:6692816
0.37373	246841_at	at5g26700	germin-like protein, putative, similar to germin-like protein GLP8 (SP:P93000); contains Pfam profile: PF01072 germin family
0.37373	248241_at	at5g53960	expressed protein
0.37369	263328_at	at2g15280	reticulon family protein (RTNLB10), low similarity to neuroendocrine-specific protein C (Homo sapiens) GI:307311, SP:Q64548 Reticulon 1 (Neuroendocrine-specific protein) {Rattus norvegicus}; contains Pfam profile PF02453: Reticulon
0.37343	252087_at	at3g52080	similar to cation/hydrogen exchanger, putative (CHX15) [Arabidopsis thaliana] (TAIR:At2g13620,1); similar to Na+/H+ antiporter-like protein [Oryza sativa (japonica cultivar-group)] (GB:BAD82290,1); contains InterPro domain Sodium/hydrogen exchanger (InterPro:IPR006153)
0.3734	255369_at	at4g04080	Encodes a mitochondrial protein similar to E,coli IscU, In bacteria, IscU is a scaffold protein accepting sulfur and iron to build a transient Fe-S cluster,which is subsequently transferred to a target apoprotein,
0.37339	259509_at	at1g43930	Mutator-like transposase family, has a 1,2e-56 P-value blast match to GB:AAA21566 mudrA of transposon=MuDR (MuDr-element) (Zea mays)
0.37333	246569_at	at5g14980	esterase/lipase/thioesterase family protein, low similarity to monoglyceride lipase from (Homo sapiens) GI:14594904, (Mus musculus) GI:2632162; contains Interpro entry IPR000379
0.37328	254528_at	at4g19620	expressed protein
0.37316	251874_at	at3g54240	hydrolase, alpha/beta fold family protein, low similarity to SP:P22862:ESTE_PSEFL Arylesterase (EC 3,1,1,2) (Aryl-ester hydrolase) {Pseudomonas fluorescens}; contains Pfam profile PF00561: hydrolase, alpha/beta fold family
0.37298	254421_at	at4g21550	transcriptional factor B3 family protein, low similarity to SP:Q01593 Abscisic acid-insensitive protein 3 {Arabidopsis thaliana}, SP:P37398 Viviparous protein homolog {Oryza sativa}; contains Pfam profile PF02362: B3 DNA binding domain
0.3725	249399_at	at5g40290	metal-dependent phosphohydrolase HD domain-containing protein, similar to SP:Q60710 Interferon-gamma inducible protein MG11 {Mus musculus}; contains Pfam profile PF01966: HD domain
0.37247	251651_at	at3g57370	transcription factor IIB (TFIIB) family protein, contains Pfam profile: PF00382 transcription factor TFIIB repeat
0.37236	246894_at	at5g25530	DNAJ heat shock protein, putative, simlar to SP:P25685 DnaJ homolog subfamily B member 1 (Heat shock 40 kDa protein 1) {Homo sapiens}; contains Pfam profile PF00226: DnaJ domain
0.37234	258523_at	at3g06830	pectinesterase family protein, contains Pfam profiles: PF01095 pectinesterase,PF04043 plant invertase/pectin methylesterase inhibitor
0.37222	254622_at	at4g18375	KH domain-containing protein, contains similarity to RNA-binding KH-domains PF:00013
0.37197	261017_at	at1g26570	UDP-glucose 6-dehydrogenase, putative, strong similarity to SP:Q96558 UDP-glucose 6-dehydrogenase (EC 1,1,1,22) (UDP-Glc dehydrogenase) (UDP-GlcDH) (UDPGDH) {Glycine max}; contains Pfam profiles PF03721: UDP-glucose/GDP-mannose dehydrogenase family NAD binding domain, PF00984: UDP-glucose/GDP-mannose dehydrogenase family central domain, PF03720: UDP-glucose/GDP-mannose dehydrogenase family UDP bi…
0.3719	258265_at	at3g15800	glycosyl hydrolase family 17 protein, similar to elicitor inducible chitinase Nt-SubE76 GI:11071974 from (Nicotiana tabacum)
0.37158	264310_at	at1g62030	DC1 domain-containing protein, contains Pfam protein PF03107 DC1 domain
0.37125	260013_at	at1g68090	annexin 5 (ANN5), identical to calcium-binding protein annexin 5 (Arabidopsis thaliana) GI:12667520
0.37111	254961_at	at4g11030	long-chain-fatty-acid--CoA ligase, putative / long-chain acyl-CoA synthetase, putative, similar to acyl-CoA synthetase (MF7P) gi:1617270 from Brassica napus
0.37107	267555_at	at2g32765	small ubiquitin-like modifier 5 (SUMO), similar to ubiquitin-like protein SMT3 SP:P55852 (Arabidopsis thaliana); contains INTERPRO:IPR000626 ubiquitin domain; contains Pfam profile PF00240: Ubiquitin family; contains Pfam profile PF00240: Ubiquitin family; identical to cDNA small ubiquitin-like modifier 5 (SUMO) mRNA GI:22652847
0.37095	250376_at	at5g11550	expressed protein
0.37049	255815_at	at1g19890	histone H3, putative, similar to histone H3 from Chlamydomonas reinhardtii GI:571470, Volvox carteri SP:P08437, histone H3,2 minor from Lolium temulentum SP:P11105; contains Pfam profile PF00125 Core histone H2A/H2B/H3/H4
0.37034	250322_at	at5g12870	myb family transcription factor (MYB46), contains PFAM profile: myb DNA binding domain PF00249
0.37029	257696_at	at3g12690	protein kinase, putative, similar to viroid symptom modulation protein (Lycopersicon esculentum) gi:7672777:gb:AAF66637
0.37026	246666_at	at5g34830	expressed protein, ; expression supported by MPSS
0.37022	250600_at	at5g07800	flavin-containing monooxygenase family protein / FMO family protein, similar to flavin-containing monooxygenase 2 (FMO2) from Homo sapiens (GI:1834493); contains Pfam profile: PF00743 Flavin-binding monooxygenase-like
0.37019	250499_at	at5g09730	glycosyl hydrolase family 3 protein, beta-xylosidase, Hypocrea jecorina, EMBL:Z69257
0.37011	263121_at	at1g78530	protein kinase family protein, contains protein kinase domain, Pfam:PF00069
0.37001	262771_at	at1g13200	F-box family protein, contains F-box domain Pfam:PF00646; contains TIGRFAM TIGR01640: F-box protein interaction domain
0.36964	255276_at	at4g04930	fatty acid desaturase family protein, similar to D, melanogaster Des-1 protein, GenBank accession number X94180; contains Pfam profile PF00487 Fatty acid desaturase domain
0.36948	260136_at	at1g66360	C2 domain-containing protein, similar to zinc finger and C2 domain protein GI:9957238 from (Arabidopsis thaliana)
0.36935	251919_at	at3g53800	armadillo/beta-catenin repeat family protein, contains Pfam profile: PF00514 armadillo/beta-catenin-like repeat
0.36926	256586_at	at3g28770	expressed protein
0.36921	262022_at	at1g35490	bZIP family transcription factor
0.36913	257693_at	at3g12850	COP9 signalosome complex-related / CSN complex-related, low similarity to SP:P45432 COP9 signalosome complex subunit 1 (CSN complex subunit 1) (COP11 protein) (FUSCA protein FUS6) {Arabidopsis thaliana}
0.36907	251521_at	at3g59420	receptor protein kinase, putative (ACR4), identical to putative receptor protein kinase ACR4 (Arabidopsis thaliana) GI:20302590; contains protein kinase domain, Pfam:PF00069
0.36904	261171_at	at1g04880	high mobility group (HMG1/2) family protein / ARID/BRIGHT DNA-binding domain-containing protein, low similarity to SP:O15347:HMG4_HUMAN High mobility group protein 4 (HMG-4) (High mobility group protein 2a) (HMG-2a) {Homo sapiens}; contains Pfam profiles PF00505: HMG (high mobility group) box, PF01388: ARID/BRIGHT DNA binding domain
0.36882	249090_at	at5g43745	phosphotransferase-related, similar to streptomycin-3'-phosphotransferase (Streptomyces griseus) GI:153164
0.36858	250082_at	at5g17200	glycoside hydrolase family 28 protein / polygalacturonase (pectinase) family protein, similar to polygalacturonase (Lycopersicon esculentum) GI:4325090; contains PF00295: Glycosyl hydrolases family 28 (polygalacturonases)
0.36844	257862_s_at	at3g17760	glutamate decarboxylase, putative, similar to glutamate decarboxylase GB:Q07346 (Petunia x hybrida) (J, Biol, Chem, 268 (26), 19610-19617 (1993))
		at3g17720	pyridoxal-dependent decarboxylase family protein, similar to SP:P54767:DCE_LYCES Glutamate decarboxylase (EC 4,1,1,15) {Lycopersicon esculentum}; contains Pfam profile PF00282: Pyridoxal-dependent decarboxylase conserved domain
0.36842	246545_at	at5g15110	pectate lyase family protein, similar to pectate lyase P59 SP:P15722 from (Lycopersicon esculentum)
0.3684	249428_at	at5g39870	expressed protein
0.36823	249383_at	at5g39860	bHLH protein, putative DNA-binding protein - Arabidopsis thaliana, EMBL:AC011765
0.36816	253846_at	at4g28000	AAA-type ATPase family protein, contains Pfam domain, PF00004: ATPase, AAA family
0.36815	249005_at	at5g44630	Encodes a sesquiterpene synthase involved in generating all of the group B sesquiterpenes found in the Arabidopsis floral volatile blend, Strongly expressed in intrafloral nectaries,
0.36809	246565_at	at5g15530	biotin carboxyl carrier protein 2 (BCCP2), identical to biotin carboxyl carrier protein isoform 2 (Arabidopsis thaliana) gi:8886869:gb:AAF80592
0.36808	248880_at	at5g46200	expressed protein, contains similarity to carboxyl-terminal proteinase contains Pfam profile PF03080: Arabidopsis proteins of unknown function; expression supported by MPSS
0.36795	253488_at	at4g31610	transcriptional factor B3 family protein / reproductive meristem protein 1 (REM1), similar to reproductive meristem gene 1 from (Brassica oleracea var, botrytis) GI:3170424; contains Pfam profile PF02362: B3 DNA binding domain; identical to cDNA reproductive meristem protein 1 (REM1) GI:13604226
0.3677	251601_at	at3g57800	basic helix-loop-helix (bHLH) family protein, contains Pfam profile: PF00010 helix-loop-helix DNA-binding domain; supported by full-length cDNA gi:20127059
0.36767	263195_at	at1g36150	protease inhibitor/seed storage/lipid transfer protein (LTP) family protein, low similarity to glucoamylase S1/S2 (Precursor) from Saccharomyces cerevisiae (SP:P08640), proteophosphoglycan from Leishmania major (GI:5420387); contains Pfam protease inhibitor/seed storage/LTP family domain PF00234
0.36763	263363_at	at2g03850	late embryogenesis abundant domain-containing protein / LEA domain-containing protein, low similarity to low-temperature-regulated 14,8 kda protein (Brassica napus) GI:544698, cold-regulated gene cor15b (Arabidopsis thaliana) GI:456016; contains Pfam profile PF02987: Late embryogenesis abundant protein
0.36758	247253_at	at5g64790	glycosyl hydrolase family 17 protein, similar to elicitor inducible chitinase Nt-SubE76 GI:11071974 from (Nicotiana tabacum)
0.36746	261847_at	at1g11560	OST3/OST6 family protein, contains Pfam profile PF04756: OST3 / OST6 family
0.36734	262579_at	at1g15320	expressed protein
0.36732	251865_at	at3g54930	serine/threonine protein phosphatase 2A (PP2A) regulatory subunit B', putative, similar to SWISS-PROT:Q28653 serine/threonine protein phosphatase 2A, 56 kDa regulatory subunit, delta isoform (PP2A, B subunit, B' delta isoform, PP2A, B subunit, B56 delta isoform, PP2A, B subunit, PR61 delta isoform, PP2A, B subunit, R5 delta isoform, PP2A, B subunit, B'-gamma) (Oryctolagus cuniculus); contains Pfa…
0.36722	260195_at	at1g67540	expressed protein, ; expression supported by MPSS
0.36709	246113_at	no_match	no_match
0.36709	252160_at	at3g50570	hydroxyproline-rich glycoprotein family protein, contains proline-rich protein domains, INTERPRO:IPR000694
0.36709	264395_at	at1g12070	Rho GDP-dissociation inhibitor family protein, similar to SP:P52565 Rho GDP-dissociation inhibitor 1 (Rho GDI 1) (Rho-GDI alpha) {Homo sapiens}; contains Pfam profile PF02115: RHO protein GDP dissociation inhibitor
0.36672	258506_at	at3g06520	agenet domain-containing protein, contains Pfam PF05641: Agenet domain
0.36659	251470_at	no_match	no_match
0.36632	263443_at	at2g28630	beta-ketoacyl-CoA synthase family protein
0.36614	252896_at	at4g39480	similar to cytochrome P450, putative [Arabidopsis thaliana] (TAIR:At4g32170,1); similar to cytochrome P450, putative [Arabidopsis thaliana] (TAIR:At1g65340,1); similar to cytochrome P450, putative [Arabidopsis thaliana] (TAIR:At2g23180,1); similar to putative phytochrome P450 [Oryza sativa (japonica cultivar-group)] (GB:NP_914475,1); contains InterPro domain E-class P450, group I (InterPro:IPR002…
0.36608	261580_at	at1g01110	expressed protein, contains Prosite PS00165: Serine/threonine dehydratases pyridoxal-phosphate attachment site
0.36605	256051_at	at1g06970	cation/hydrogen exchanger, putative (CHX14), monovalent cation:proton antiporter family 2 (CPA2) member, PMID:11500563
0.36604	252710_at	at3g43860	glycosyl hydrolase family 9 protein, similar to cellulase GI:575404 from (Sambucus nigra),
0.36602	246563_at	no_match	no_match
0.36588	261396_at	at1g79800	plastocyanin-like domain-containing protein
0.36578	266738_at	at2g47010	expressed protein
0.3657	252363_at	at3g48460	GDSL-motif lipase/hydrolase family protein, similar to lipase (Arabidopsis thaliana) GI:1145627; contains InterPro Entry IPR001087 Lipolytic enzyme, G-D-S-L family
0.36557	247481_at	at5g62400	expressed protein
0.36553	263661_at	at1g04290	thioesterase family protein, contains Pfam profile PF03061: thioesterase family protein; EST gb:T45093 comes from this gene
0.36551	259719_at	at1g61070	plant defensin-fusion protein, putative (PDF2,4), plant defensin protein family member, personal communication, Bart Thomma (Bart,Thomma@agr,kuleuven,ac,be); contains gamma-thionin domain
0.36535	247381_at	at5g63390	expressed protein, contains Pfam PF03138: Plant protein family, The function of this family of plant proteins is unknown; previously annotated as 'auxin-independent growth promoter-related protein' based on similarity to axi 1 protein (GB:X80301) (GI:559920) from (Nicotiana tabacum), which, due to scienitific fraud was retracted, Retraction in: Schell J, EMBO J 1999 May 17;18(10):2908, PMID:10400…
0.36466	257304_at	at3g30240	hypothetical protein
0.36441	260625_at	at1g08060	MOM1, identical to MOM1 (mutation in a 'Morpheus molecule') (Arabidopsis thaliana) gi:8132770:gb:AAF73381,1:
0.36441	266453_at	at2g43230	serine/threonine protein kinase, putative, similar to Pto kinase interactor 1 (Pti1)(Lycopersicon esculentum) gi:3668069:gb:AAC61805
0.36397	256945_at	at3g19020	leucine-rich repeat family protein / extensin family protein, similar to extensin-like protein (Lycopersicon esculentum) gi:5917664:gb:AAD55979; contains leucine-rich repeats, Pfam:PF00560; contains proline rich extensin domains, INTERPRO:IPR002965
0.36391	257463_at	at1g14820	SEC14 cytosolic factor family protein / phosphoglyceride transfer family protein, contains Pfam PF00650 : CRAL/TRIO domain; similar to phosphatidylinositol/phosphatidylcholine transfer protein SP:P24280 (Saccharomyces cerevisiae (Baker's yeast))
0.36376	247161_at	at5g65810	expressed protein, similar to unknown protein (emb CAB66910,1)
0.36375	245507_at	at4g15710	hypothetical protein
0.36373	248730_at	at5g48050	expressed protein, low similarity to copia-like polyprotein (Arabidopsis thaliana) GI:13872712
0.36371	252021_at	at3g53070	beta-galactosidase-related, contains weak similarity to beta-galactosidase (Fragaria x ananassa) gi:14970841:emb:CAC44501
0.36366	267453_at	at2g33880	homeobox-leucine zipper family protein
0.36349	263559_at	at2g15380	non-LTR retrotransposon family (LINE), has a 1,1e-29 P-value blast match to GB:NP_038603 L1 repeat, Tf subfamily, member 23 (LINE-element) (Mus musculus)
0.36345	257904_at	at3g28470	myb family transcription factor (MYB35), similar to Atmyb103 GB:AAD40692 from (Arabidopsis thaliana); contains PFAM profile: myb DNA binding domain PF00249
0.36326	266970_at	at2g39560	expressed protein
0.36319	248645_at	at5g49150	hypothetical protein
0.3631	247524_at	at5g61440	thioredoxin family protein, low similarity to thioredoxin (Callithrix jacchus) GI:13560979; contains Pfam profile: PF00085 Thioredoxin
0.36306	263417_at	at2g17180	zinc finger (C2H2 type) family protein, contains Pfam domain, PF00096: Zinc finger, C2H2 type
0.3625	264016_at	at2g21220	auxin-responsive protein, putative, similar to auxin-induced protein TGSAUR22 (GI:10185820) (Tulipa gesneriana)
0.36246	253736_at	at4g28780	GDSL-motif lipase/hydrolase family protein, similar to family II lipase EXL3 (GI:15054386), EXL1 (GI:15054382), EXL2 (GI:15054384) (Arabidopsis thaliana); contains Pfam profile PF00657: Lipase/Acylhydrolase with GDSL-like motif
0.36243	245053_at	at2g26450	pectinesterase family protein, contains Pfam profiles: PF01095 pectinesterase,PF04043 plant invertase/pectin methylesterase inhibitor
0.36237	252771_at	at3g42880	leucine-rich repeat transmembrane protein kinase, putative, receptor-like protein kinase PRK1, Lycopersicon esculentum, PIR:T07865
0.36221	253240_at	at4g34510	fatty acid elongase, putative, similar to fatty acid elongase 1, Arabidopsis thaliana,gb:U29142 (GI:881615)
0.36217	245810_at	at1g38065	expressed protein, contains Pfam PF03138: Plant protein family, The function of this family of plant proteins is unknown; previously annotated as 'growth regulator-related protein' based on similarity to axi 1 protein (GB:X80301) (GI:559920) from (Nicotiana tabacum), which, due to scienitific fraud was retracted, Retraction in: Schell J, EMBO J 1999 May 17;18(10):2908, PMID:10400497,
		at1g38131	expressed protein, contains Pfam PF03138: Plant protein family, The function of this family of plant proteins is unknown; previously annotated as 'growth regulator -related' based on similarity to axi 1 protein (GB:X80301) (GI:559920) from (Nicotiana tabacum), which, due to scienitific fraud was retracted, Retraction in: Schell J, EMBO J 1999 May 17;18(10):2908, PMID:10400497,
0.3621	264830_at	at1g03710	expressed protein
0.36209	267527_at	at2g45610	expressed protein, low similarity to PrMC3 (Pinus radiata) GI:5487873
0.36208	259177_at	at3g01630	similar to nodulin-related [Arabidopsis thaliana] (TAIR:At1g31470,1); similar to P0031D02,33 [Oryza sativa (japonica cultivar-group)] (GB:NP_915291,1)
0.36196	263202_at	at1g05630	similar to endonuclease/exonuclease/phosphatase family protein [Arabidopsis thaliana] (TAIR:At1g65580,1); similar to endonuclease/exonuclease/phosphatase family protein [Arabidopsis thaliana] (TAIR:At2g43900,1); similar to PREDICTED: similar to phosphatidylinositol polyphosphate 5-phosphotase isoform b [Gallus gallus] (GB:XP_420138,1); contains InterPro domain Endonuclease/exonuclease/phosphatase…
0.36183	251228_at	at3g62710	glycosyl hydrolase family 3 protein, exhydrolase II - Zea mays, EMBL:AF064707
0.36183	257579_at	at3g11000	expressed protein
0.36182	249762_at	at5g24000	expressed protein, contains Pfam profile PF05684: Protein of unknown function (DUF819)
0.36158	257442_at	at2g28680	cupin family protein, similar to legumin (11S-globulin) from Ginkgo biloba (GI:949869), 11S globulin from Avena sativa (GI:472867); contains a 11-S plant seed storage protein signature (PS00305)
0.36157	256506_at	at1g75160	expressed protein, contains Pfam profile PF04788: Protein of unknown function (DUF620)
0.36142	263950_at	at2g36020	abscisic acid-responsive HVA22 family protein, weak similarity to SP:Q00765 Polyposis locus protein 1 (TB2 protein) {Homo sapiens}; contains Pfam profile PF03134: TB2/DP1, HVA22 family
0.36139	253673_at	at4g29530	2,3-diketo-5-methylthio-1-phosphopentane phosphatase family, contains TIGRfam TIGR01489: 2,3-diketo-5-methylthio-1-phosphopentane phosphatase
0.36133	258732_at	at3g05820	beta-fructofuranosidase, putative / invertase, putative / saccharase, putative / beta-fructosidase, putative, similar to neutral invertase (Daucus carota) GI:4200165; contains Pfam profile PF04853: Plant neutral invertase
0.36133	259574_at	at1g35310	Bet v I allergen family protein, similar to Csf-2 (Cucumis sativus)(GI:5762258)(J Am Soc Hortic Sci 124, 136-139 (1999)) ; contains Pfam profile PF00407: Pathogenesis-related protein Bet v I family
0.36126	251252_at	at3g62230	F-box family protein, contains Pfam:PF00646 F-box domain
0.36059	246761_at	at5g27980	seed maturation family protein, similar to SP:P09444 Late embryogenesis abundant protein D-34 (LEA D-34) {Gossypium hirsutum}; contains Pfam profile PF04927: Seed maturation protein
0.36055	255831_at	at2g33350	similar to zinc finger CONSTANS-related [Arabidopsis thaliana] (TAIR:At1g04500,1); similar to zinc finger CONSTANS-like protein [Oryza sativa (japonica cultivar-group)] (GB:BAD73395,1); contains domain ASN_RICH (PS50321)
0.36026	245479_at	at4g16140	proline-rich family protein, contains proline-rich extensin domains, INTERPRO:IPR002965
0.36024	265368_at	at2g13350	C2 domain-containing protein, very low similarity to cold-regulated gene SRC2 (Glycine max) GI:2055230; contains Pfam profile PF00168: C2 domain
0.36	252052_at	at3g52600	beta-fructosidase, putative / beta-fructofuranosidase, putative, similar to beta-fructofuranosidase (Daucus carota) GI:18324
0.35984	256163_at	at1g48820	terpene synthase/cyclase family protein, similar to terpene cyclase GI:9293912 from (Arabidopsis thaliana)
0.35968	257850_at	at3g13065	leucine-rich repeat transmembrane protein kinase, putative, leucine-rich repeat transmembrane protein kinase 1 GB:AAC27894 from (Zea mays)
0.35962	248246_at	at5g53200	myb family transcription factor (TRIPTYCHON), contains Pfam profile: PF00249 myb-like DNA-binding domain
0.35961	265404_at	at2g16730	glycosyl hydrolase family 35 protein, similar to beta-galactosidase BG1 GI:15081596 from (Vitis vinifera)
0.35957	259986_at	at1g75050	thaumatin-like protein, putative / pathogenesis-related protein, putative, similar to thaumatin-like protein (Arabidopsis thaliana) GI:2435406, SP:P28493 Pathogenesis-related protein 5 precursor (PR-5) {Arabidopsis thaliana}; contains Pfam profile: PF00314 Thaumatin family
0.3595	256393_at	at3g06280	expressed protein
0.35826	249250_at	at5g42340	similar to armadillo/beta-catenin repeat family protein / U-box domain-containing family protein [Arabidopsis thaliana] (TAIR:At3g46510,1); similar to putative cell death-related protein SPL11 [Oryza sativa (japonica cultivar-group)] (GB:BAD61809,1); contains InterPro domain Zn-finger, modified RING (InterPro:IPR003613); contains InterPro domain Armadillo repeat (InterPro:IPR000225)
0.35805	246751_at	at5g27870	pectinesterase family protein, similar to pectinesterase (EC 3,1,1,11) from Salix gilgiana GI:6714532, Lycopersicon esculentum SP:Q43143, Phaseolus vulgaris SP:Q43111; contains Pfam profile PF01095 pectinesterase
0.35775	246437_at	at5g17540	transferase family protein, similar to hypersensitivity-related gene product HSR201 - Nicotiana tabacum, EMBL:X95343; contains Pfam transferase family domain PF00248
0.35759	257017_at	at3g19620	glycosyl hydrolase family 3 protein, similar to beta-xylosidase A GB:BAA28267 from (Aspergillus oryzae)
0.35746	262998_at	at1g54280	haloacid dehalogenase-like hydrolase family protein, similar to Potential phospholipid-transporting ATPase (EC 3,6,3,1) from Homo sapiens (SP:O43520), Mus musculus (SP:P70704); contains InterPro accession IPR005834: Haloacid dehalogenase-like hydrolase
0.35745	256126_at	at1g18050	SWAP (Suppressor-of-White-APricot)/surp domain-containing protein, weak similarity to spliceosome-associated-protein 114 (Echinococcus multilocularis) GI:11602721; contains Pfam profile PF01805: Surp module
0.3573	257065_at	at3g18220	phosphatidic acid phosphatase family protein / PAP2 family protein, similar to phosphatidic acid phosphatase (Mus musculus) GI:1487873; contains Pfam profile: PF01569 phosphatase PAP2 superfamily
0.35723	262651_at	at1g14110	xyloglucan fucosyltransferase family protein, contains Pfam profile: PF03254 xyloglucan fucosyltransferase
0.35721	265205_at	at2g36660	polyadenylate-binding protein, putative / PABP, putative, Member of the class III family of PABP proteins,
0.35692	248714_at	at5g48140	polygalacturonase, putative / pectinase, putative, strong similarity to polygalacturonase PGA3 (Arabidopsis thaliana) GI:3152948; contains PF00295: Glycosyl hydrolases family 28 (polygalacturonases)
0.35689	260297_at	at1g80280	hydrolase, alpha/beta fold family protein, contains Pfam profile: PF00561 alpha/beta hydrolase fold
0.35684	260041_at	at1g68780	leucine-rich repeat family protein, contains leucine rich-repeat (LRR) domains Pfam:PF00560, INTERPRO:IPR001611; contains similarity to disease resistance protein (Lycopersicon esculentum) gi:3894383:gb:AAC78591
0.35676	260141_at	at1g66350	gibberellin regulatory protein (RGL1), similar to GB:CAA75492 from (Arabidopsis thaliana); contains Pfam profile PF03514: GRAS family transcription factor; identical to cDNA RGL1 protein GI:15777856, RGL1 protein (Arabidopsis thaliana) GI:15777857
0.35665	248804_at	at5g47470	nodulin MtN21 family protein, integral membrane protein domain (PF00892); similar to MtN21 GI:2598575 (root nodule development) from (Medicago truncatula)
0.3565	257127_at	at3g20070	expressed protein
0.35649	267176_at	at2g37730	fringe-related protein, similarity to predicted proteins + similar to hypothetical protein GB:AAC23643 (Arabidopsis thaliana) + weak similarity to Fringe (Schistocerca gregaria)(GI:6573138);Fringe encodes an extracellular protein that regulates Notch signalling,
0.35646	260306_at	at1g70540	invertase/pectin methylesterase inhibitor family protein, contains Pfam profile PF04043: Plant invertase/pectin methylesterase inhibitor
0.35588	261093_at	at1g62890	expressed protein
0.35587	250616_at	at5g07280	leucine-rich repeat protein kinase, putative / extra sporogenous cells (ESP), identical to extra sporogenous cells (Arabidopsis thaliana) gi:23304947:emb:CAD42912; contains Pfam domains PF00560: Leucine Rich Repeat and PF00069: Protein kinase domain
0.35557	259740_at	at1g64300	protein kinase family protein, contains protein kinase domain, Pfam:PF00069
0.35532	263006_at	at1g54240	expressed protein
0.3551	246918_at	at5g25340	expressed protein
0.35493	246616_at	at5g36260	aspartyl protease family protein, contains Pfam profile: PF00026 eukaryotic aspartyl protease
0.35487	245707_at	at5g04400	no apical meristem (NAM) family protein, ontains Pfam PF02365: No apical meristem (NAM) protein
0.35486	246971_at	at5g24940	protein phosphatase 2C, putative / PP2C, putative, protein phosphatase type 2C - Lotus japonicus, EMBL:AF092432
0.35462	249296_at	at5g41310	kinesin motor protein-related
0.35457	263290_at	at2g10930	expressed protein
0.35429	249008_at	at5g44680	methyladenine glycosylase family protein, similar to SP:P05100 DNA-3-methyladenine glycosylase I (EC 3,2,2,20) (3-methyladenine-DNA glycosylase I, constitutive) {Escherichia coli}; contains Pfam profile PF03352: Methyladenine glycosylase
0.35429	267192_at	at2g30890	membrane protein, putative, similar to membrane protein SDR2 (GI:1747306) (Mus musculus)
0.35423	267431_at	at2g34870	hydroxyproline-rich glycoprotein family protein, contains proline-rich extensin domains, INTERPRO:IPR002965
0.35409	265419_at	at2g20840	secretory carrier membrane protein (SCAMP) family protein, contains Pfam domain, PF04144: SCAMP family
0.35367	247974_at	at5g56780	expressed protein, contains similarity to transcription repressor
0.35343	267487_at	at2g19100	non-LTR retrotransposon family (LINE), has a 3,2e-33 P-value blast match to GB:AAB41224 ORF2 (LINE-element) (Rattus norvegicus)
0.35339	257349_at	at2g30630	expressed protein, similar to H1-1flk (Arabidopsis thaliana) GI:388260
0.35334	253262_at	at4g34440	protein kinase family protein, contains Pfam domain, PF00069: Protein kinase domain
0.35309	265761_at	at2g01330	transducin family protein / WD-40 repeat family protein, contains 10 WD-40 repeats (PF00400); similar to 66kDa stress protein (SWISS-PROT: P90587)( Physarum polycephalum (Slime mold))
0.35292	248244_at	at5g53640	F-box family protein, contains F-box domain Pfam:PF00646
0.35283	251462_at	at3g59790	mitogen-activated protein kinase, putative / MAPK, putative (MPK10), mitogen-activated protein kinase (MAPK)(AtMPK10), PMID:12119167
0.35276	253924_at	at4g27110	phytochelatin synthetase-related, contains Pfam PF04833: Phytochelatin synthetase-like conserved region
0.35264	252971_at	at4g38770	proline-rich family protein (PRP4), similar to proline-rich protein (Arabidopsis thaliana) gi:6782442:gb:AAF28388; contains proline-rich extensin domains, INTERPRO:IPR002965
0.35257	246121_at	at5g20370	serine-rich protein-related, contains some similarity to serine-rich proteins
0.35254	258675_at	at3g08770	lipid transfer protein 6 (LTP6), identical to GI:8571927
0.35254	249189_at	at5g42780	zinc finger homeobox family protein / ZF-HD homeobox family protein, similar to unknown protein (pir::T05568)
0.35239	245314_at	at4g16745	exostosin family protein, contains Pfam PF03016: Exostosin family
0.35231	260483_at	at1g11000	seven transmembrane MLO family protein / MLO-like protein 4 (MLO4), identical to membrane protein Mlo4 (Arabidopsis thaliana) gi:14091578:gb:AAK53797; similar to MLO protein SWISS-PROT:P93766, NCBI_gi:1877221 (Hordeum vulgare)(Barley)
0.35216	257120_at	at3g20200	protein kinase family protein, contains protein kinase domain, Pfam:PF00069
0.35128	264226_at	at1g67510	leucine-rich repeat family protein, contains protein kinase domain, Pfam:PF00069; contains leucine-rich repeats, Pfam:PF00560
0.35122	248822_at	at5g47000	peroxidase, putative
0.35104	245959_at	at5g19640	proton-dependent oligopeptide transport (POT) family protein, contains Pfam profile: PF00854 POT family
0.35101	246994_at	at5g67460	glycosyl hydrolase family protein 17, similar to beta-1,3-glucanase GI:6714534 from (Salix gilgiana)
0.35087	252733_at	at3g43120	auxin-responsive protein-related, similar to indole-3-acetic acid induced protein ARG7 (SP:P32295) from (Phaseolus aureus)
0.35079	246208_at	at4g36490	SEC14 cytosolic factor, putative / phosphoglyceride transfer protein, putative, similar to phosphatidylinositol transfer-like protein IV (GI:14486707) (Lotus japonicus); contains Pfam PF00650 : CRAL/TRIO domain; contains Pfam PF03765 : CRAL/TRIO, N-terminus; supporting cDNA gi:23463078:gb:BT000834,1:
0.35078	263489_at	at2g31830	endonuclease/exonuclease/phosphatase family protein, belongs to Pfam:PF03372: Endonuclease/Exonuclease/phosphatase family; contains 4 WD-40 repeats (PF00400);similar to SP:Q01968 Inositol polyphosphate 5-phosphatase OCRL-1 (EC 3,1,3,-)(Lowe's oculocerebrorenal syndrome protein) (SP:Q01968) (Homo sapiens)
0.35065	262302_at	at1g70910	zinc finger (C3HC4-type RING finger) family protein, contains Pfam profile: PF00097 zinc finger, C3HC4 type (RING finger)
0.35042	261565_at	at1g33220	beta-1,3-glucanase, putative, similar to plant beta-1,3-glucanase bg4 GI:2808438 from (Arabidopsis thaliana)
0.35032	266211_at	at2g06820	expressed protein, low similarity to zinc finger protein (Arabidopsis thaliana) GI:976277
0.35029	253299_at	at4g33800	expressed protein
0.35019	253069_at	at4g37840	hexokinase, putative, similar to hexokinase 1 (Spinacia oleracea) Swiss-Prot:Q9SEK3
0.35017	245231_at	no_match	no_match
0.35007	251613_at	at3g57960	emsy N terminus domain-containing protein / ENT domain-containing protein, contains Pfam profile PF03735: ENT domain
0.35002	260499_at	at2g41760	expressed protein
0.34992	249892_at	at5g22600	expressed protein, ; expression supported by MPSS
0.34986	246638_at	at5g34880	gypsy-like retrotransposon family, has a 2,2e-11 P-value blast match to GB:AAD19359 polyprotein (gypsy_Ty3-element) (Sorghum bicolor)
0.34979	263933_s_at	at2g35970	harpin-induced family protein / HIN1 family protein / harpin-responsive family protein, similar to harpin-induced protein hin1 ( GI:1619321) (Nicotiana tabacum)
		at4g09590	harpin-induced family protein / HIN1 family protein / harpin-responsive family protein, similar to harpin-induced protein hin1 protein (GI:1619321) Nicotiana tabacum
0.34962	246359_x_at	at1g41690	gypsy-like retrotransposon family (Athila), has a 6,5e-165 P-value blast match to GB:CAA57397 Athila ORF 1 (Arabidopsis thaliana)
		at1g41600	gypsy-like retrotransposon family (Athila), has a 4,8e-281 P-value blast match to GB:CAA57397 Athila ORF 1 (Arabidopsis thaliana)
		at1g41115	gypsy-like retrotransposon family (Athila), has a 1,2e-282 P-value blast match to GB:CAA57397 Athila ORF 1 (Arabidopsis thaliana)
		at1g41660	gypsy-like retrotransposon family (Athila), has a 2,3e-281 P-value blast match to GB:CAA57397 Athila ORF 1 (Arabidopsis thaliana)
		at1g41630	gypsy-like retrotransposon family (Athila), has a 2,1e-280 P-value blast match to GB:CAA57397 Athila ORF 1 (Arabidopsis thaliana)
0.34958	266946_at	at2g18890	protein kinase family protein, contains protein kinase domain, Pfam:PF00069
0.34949	247087_at	at5g66330	leucine-rich repeat family protein, contains leucine rich-repeat domains Pfam:PF00560, INTERPRO:IPR001611; contains similarity to Hcr2-5B (Lycopersicon esculentum) gi:3894391:gb:AAC78595
0.34945	263217_at	at1g30740	FAD-binding domain-containing protein, similar to SP:P30986 reticuline oxidase precursor (Berberine-bridge-forming enzyme) (BBE) (Tetrahydroprotoberberine synthase) (Eschscholzia californica); contains PF01565 FAD binding domain
0.34936	265022_at	at1g24520	anther-specific protein agp1, identical to agp1 GI:780177 from (Arabidopsis thaliana)
0.34931	257795_at	at3g15910	expressed protein
0.34909	249245_at	at5g42280	DC1 domain-containing protein, contains Pfam profile PF03107: DC1 domain
0.34895	258886_at	at3g05720	importin alpha-1 subunit, putative, similar to importin alpha subunit (Karyopherin alpha subunit) (KAP alpha) SP:O22478 from (Lycopersicon esculentum)
0.3489	260346_at	no_match	no_match
0.34887	258637_at	at3g07880	Rho GDP-dissociation inhibitor family protein, similar to SP:P52565 Rho GDP-dissociation inhibitor 1 (Rho GDI 1) (Rho-GDI alpha) {Homo sapiens}; contains Pfam profile PF02115: RHO protein GDP dissociation inhibitor
0.34882	255867_at	no_match	no_match
0.34878	252924_at	at4g39070	zinc finger (B-box type) family protein, salt-tolerance protein - Arabidopsis thaliana, PID:e224078
0.34876	261786_at	at1g15990	cyclic nucleotide-regulated ion channel, putative (CNGC7), similar to cyclic nucleotide and calmodulin-regulated ion channel protein GI:4581207 from (Arabidopsis thaliana)
0.34875	257106_at	at3g29060	similar to EXS family protein / ERD1/XPR1/SYG1 family protein [Arabidopsis thaliana] (TAIR:At2g03260,1); similar to EXS family protein / ERD1/XPR1/SYG1 family protein [Arabidopsis thaliana] (TAIR:At2g03240,1); similar to EXS family protein / ERD1/XPR1/SYG1 family protein [Arabidopsis thaliana] (TAIR:At1g35350,1); similar to EXS family protein / ERD1/XPR1/SYG1 family protein [Arabidopsis thaliana]…
0.34832	258077_at	at3g26110	expressed protein
0.34829	255717_at	at4g00350	MATE efflux family protein, similar to ripening regulated protein DDTFR18 (Lycopersicon esculentum) GI:12231296; contains Pfam profile PF01554 Uncharacterized membrane protein family
0.34829	249950_at	at5g18910	protein kinase family protein, contains protein kinase domain, Pfam:PF00069
0.34828	255765_at	at1g16760	protein kinase family protein, contains protein kinase domain, Pfam:PF00069
0.34823	248363_at	at5g52480	similar to F-box family protein (FBL20) [Arabidopsis thaliana] (TAIR:At4g05460,1); similar to putative N7 protein [Oryza sativa (japonica cultivar-group)] (GB:XP_480503,1); contains InterPro domain Leucine-rich repeat (InterPro:IPR001611)
0.34816	262755_at	at1g16360	LEM3 (ligand-effect modulator 3) family protein / CDC50 family protein, Similar to GI:4585976; GI:11994416; GI:4835763; GI:9757735 from (Arabidopsis thaliana)
0.34808	257915_at	at3g23130	superman protein (SUP) / zinc finger (C2H2 type) family protein, identical to superman protein GB:S60325 from (Arabidopsis thaliana); contains Pfam domain, PF00096: Zinc finger, C2H2 type
0.34808	245992_at	at5g20690	leucine-rich repeat transmembrane protein kinase, putative, receptor-like protein kinase PRK1, tomato, PIR:T07865
0.34804	262760_at	at1g10770	invertase/pectin methylesterase inhibitor family protein, contains Pfam profile PF04043: Plant invertase/pectin methylesterase inhibitor
0.34791	247981_at	at5g56640	expressed protein, similar to myo-inositol oxygenase (Sus scrofa) gi:17432544:gb:AAL39076
0.34776	250876_at	at5g04030	expressed protein
0.34776	258690_at	at3g07960	phosphatidylinositol-4-phosphate 5-kinase family protein, similar to phosphatidylinositol-4-phosphate 5-kinase AtPIP5K1 (Arabidopsis thaliana) GI:3702691; contains Pfam profiles PF01504: Phosphatidylinositol-4-phosphate 5-Kinase, PF02493: MORN repeat
0.34768	250294_at	at5g13380	auxin-responsive GH3 family protein, similar to auxin-responsive GH3 product (Glycine max) GI:18591; contains Pfam profile PF03321: GH3 auxin-responsive promoter
0.34744	256111_at	at1g16820	vacuolar ATP synthase catalytic subunit-related / V-ATPase-related / vacuolar proton pump-related, similar to Vacuolar ATP synthase catalytic subunit A (V-ATPase A subunit) (Vacuolar proton pump alpha subunit) (V-ATPase 69 kDa subunit) (SP:O23654) (Arabidopsis thaliana)
0.34734	247936_at	at5g57030	lycopene epsilon cyclase, identical to lycopene epsilon cyclase (GI:1399181)
0.3473	261737_at	at1g47885	leucine-rich repeat family protein, contains 2 leucine rich-repeat (LRR) domains Pfam:PF00560, INTERPRO:IPR001611
0.34706	245698_at	at5g04160	phosphate translocator-related, low similarity to SP:P52178 Triose phosphate/phosphate translocator, non-green plastid, chloroplast precursor (CTPT) {Brassica oleracea}, phosphoenolpyruvate/phosphate translocator precursor (Mesembryanthemum crystallinum) GI:9295275
0.34687	265531_at	at2g06200	expressed protein
0.34674	263166_at	at1g03050	epsin N-terminal homology (ENTH) domain-containing protein / clathrin assembly protein-related, contains Pfam PF01417: ENTH domain, ENTH (Epsin N-terminal homology) domain; similar to CLATHRIN COAT ASSEMBLY PROTEIN AP180 - Mus musculus, SWISSPROT:Q61548
0.34666	265824_at	at2g35650	glycosyl transferase family 2 protein, similar to beta-(1-3)-glucosyl transferase GB:AAC62210 GI:3687658 from (Bradyrhizobium japonicum), cellulose synthase from Agrobacterium tumeficiens (gi:710492) and Agrobacterium radiobacter (gi:710493); contains Pfam glycosyl transferase, group 2 family protein domain PF00535; identical to cDNA for partial mRNA for glycosyltransferase (cslA07 gene) GI:28551…
0.34634	245598_at	at4g14200	expressed protein
0.34628	254470_at	at4g20490	gypsy-like retrotransposon family, has a 1,5e-29 P-value blast match to GB:AAD11615 prpol (gypsy_Ty3-element) (Zea mays)
0.34623	255467_at	at4g03010	leucine-rich repeat family protein, contains leucine rich-repeat domains Pfam:PF00560, INTERPRO:IPR001611; contains similarity to Hcr2-0A (Lycopersicon esculentum) gi:3894385:gb:AAC78592
0.34622	267270_at	at2g02550	exonuclease family protein, contains similarity to exonuclease I (Homo sapiens) gi:4249655:gb:AAD13754
0.34593	264489_at	at1g27370	squamosa promoter-binding protein-like 10 (SPL10), identical to squamosa promoter binding protein-like 10 (Arabidopsis thaliana) GI:5931669; contains Pfam profile PF03110: SBP domain
0.34587	247538_at	at5g61700	ABC transporter family protein, ABC family transporter, Entamoeba histolytica, EMBL:EH058
0.34583	263311_at	at2g10340	expressed protein
0.3458	248807_at	at5g47500	pectinesterase family protein, contains Pfam profile: PF01095 pectinesterase
0.34573	263720_at	at2g13620	cation/hydrogen exchanger, putative (CHX15), monovalent cation:proton antiporter family 2 (CPA2) member, PMID:11500563
0.34571	251317_at	at3g61490	glycoside hydrolase family 28 protein / polygalacturonase (pectinase) family protein, weak similarity to SP:P27644 Polygalacturonase (EC 3,2,1,15) (Pectinase) {Agrobacterium tumefaciens}; contains PF00295: Glycosyl hydrolases family 28
0.34561	245225_at	at3g29800	AAA-type ATPase family, contains Pfam profile: ATPase family PF00004
0.34556	264862_at	at1g24330	armadillo/beta-catenin repeat family protein / U-box domain-containing family protein, contains Pfam domain, PF00514: Armadillo/beta-catenin-like repeats and Pfam, PF04564: U-box domain
0.34534	262620_at	at1g06540	expressed protein
0.34514	257543_at	at3g28960	amino acid transporter family protein, low similarity to vesicular inhibitory amino acid transporter (Mus musculus) GI:2826776; contains INTERPRO:IPR002422 amino acid/polyamine transporter, family II
0.34511	255270_at	at4g05250	ubiquitin family protein, contains INTERPRO:IPR000626 ubiquitin domain
0.34488	250349_at	at5g12000	similar to protein kinase family protein [Arabidopsis thaliana] (TAIR:At4g31230,1); similar to protein kinase family protein [Arabidopsis thaliana] (TAIR:At1g16760,1); similar to protein kinase family protein [Arabidopsis thaliana] (TAIR:At1g78940,1); similar to protein kinase family protein [Arabidopsis thaliana] (TAIR:At2g24370,1); similar to protein kinase family protein [Arabidopsis thaliana]…
0.34485	255868_at	at2g30380	expressed protein, contains Pfam profile PF04859: Plant protein of unknown function (DUF641); expression supported by MPSS
0.34479	256261_at	at3g12160	Ras-related GTP-binding family protein, similar to ras-related GTP-binding protein RGP1 SP:P25766 from (Oryza sativa);contains Pfam profile: PF00071 Ras family
0.34475	245081_at	no_match	no_match
0.34469	252544_at	at3g45810	ferric reductase-like transmembrane component family protein, similar to respiratory burst oxidase protein D RbohD from Arabidopsis thaliana, EMBL:AF055357 (gi:3242789), similar to respiratory burst oxidase protein D RbohD from Arabidopsis thaliana, EMBL:AF055357 (gi:3242789), respiratory burst oxidase homolog from Solanum tuberosum (GI:16549089); contains Pfam profile PF01794 Ferric reductase li…
0.3446	266774_at	at2g29050	rhomboid family protein, contains PFAM domain PF01694, Rhomboid family
0.34409	257921_at	at3g23270	regulator of chromosome condensation (RCC1) family protein, contains Pfam domain PF00415: Regulator of chromosome condensation (RCC1); similar to zinc finger protein (GI:15811367) (Arabidopsis thaliana); similar to chromosome condensation regulator protein (GI:22770461) (Cicer arietinum)
0.34408	248707_at	at5g48550	F-box family protein-related, similar to unknown protein (gb AAF19735,1); contains TIGRFAM TIGR01640 : F-box protein interaction domain
0.34399	258543_at	at3g06870	proline-rich family protein, contains proline-rich extensin domains, INTERPRO:IPR002965
0.34394	247022_at	at5g67050	lipase class 3 family protein, similar to lipase precursor (Rhizopus arrhizus) GI:6942320; contains Pfam profile PF01764: Lipase
0.34389	263608_at	at2g16260	glycine-rich RNA-binding protein, putative, similar to Glycine-rich RNA-binding protein from {Daucus carota} SP:Q03878, {Sinapis alba} SP:P49311, {Brassica napus} SP:Q05966, {Arabidopsis thaliana} SP:Q03251; contains InterPro entry IPR000504: RNA-binding region RNP-1 (RNA recognition motif) (RRM)
0.34385	245997_at	at5g20810	similar to auxin-responsive protein-related [Arabidopsis thaliana] (TAIR:At3g43120,1); similar to auxin-induced protein-like [Oryza sativa (japonica cultivar-group)] (GB:BAD36439,1); contains InterPro domain Auxin responsive SAUR protein (InterPro:IPR003676)
0.3438	259308_at	at3g05180	GDSL-motif lipase/hydrolase family protein, similar to early nodulin ENOD8 (Medicago sativa) GI:304037, elicitor-induced glycoprotein iEP4 (Daucus carota) GI:1911765, lanatoside 15'-O-acetylesterase (Digitalis lanata) GI:3688284; contains InterPro Entry IPR001087 Lipolytic enzyme, G-D-S-L family
0.34378	261678_at	at1g47370	Toll-Interleukin-Resistance (TIR) domain-containing protein, domain signature TIR exists, suggestive of a disease resistance protein,
0.34365	264194_at	at1g22720	wall-associated kinase, putative, contains similarity to serine/threonine kinase gb:Y12531 from Brassica oleracea
0.34307	245253_at	at4g15440	hydroperoxide lyase (HPL1), identical to hydroperoxide lyase GI:3822403 from (Arabidopsis thaliana)
0.34296	257618_at	at3g24720	protein kinase family protein, protein kinase family; similar to tyrosine-protein kinase GB:P18160 from (Dictyostelium discoideum)
0.34281	257483_at	at1g49620	kip-related protein 7 (KRP7) / cyclin-dependent kinase inhibitor 7 (ICK7), identical to cyclin-dependent kinase inhibitor 7 (krp7) (Arabidopsis thaliana) GI:14422297
0.34276	257701_at	at3g12710	methyladenine glycosylase family protein, similar to SP:P05100 DNA-3-methyladenine glycosylase I (EC 3,2,2,20) (3-methyladenine-DNA glycosylase I, constitutive) {Escherichia coli}; contains Pfam profile PF03352: Methyladenine glycosylase
0.34251	261069_at	at1g07410	Ras-related GTP-binding protein, putative, similar to GTP-binding protein RAB11C GI:1370146 from (Lotus japonicus)
0.34238	266960_at	no_match	no_match
0.34236	247472_at	at5g62250	microtubule associated protein (MAP65/ASE1) family protein, low similarity to protein regulating cytokinesis 1 (PRC1) (Homo sapiens) GI:2865521; contains Pfam profile PF03999: Microtubule associated protein (MAP65/ASE1 family)
0.34232	252157_at	at3g50430	expressed protein
0.34227	258967_at	at3g10470	zinc finger (C2H2 type) family protein, contains Pfam domain, PF00096: Zinc finger, C2H2 type
0.34215	258976_at	at3g01980	short-chain dehydrogenase/reductase (SDR) family protein, contains Pfam profiles: PF00106 short chain dehydrogenase, PF00678 short chain dehydrogenase/reductase C-terminus
0.34209	262358_at	at1g73050	(R)-mandelonitrile lyase, putative / (R)-oxynitrilase, putative, similar to mandelonitrile lyase from Prunus serotina (SP:P52706, SP:52707); contains Pfam protile PF00732 GMC oxidoreductase
0.34202	246913_at	at5g25830	zinc finger (GATA type) family protein, GATA transcription factor, Arabidopsis thaliana, PIR:T05288
0.342	267105_at	no_match	no_match
0.3419	266850_at	at2g26850	F-box family protein, contains Pfam PF00646: F-box domain; similar to SKP1 interacting partner 2 (SKIP2) TIGR_Ath1:At5g67250
0.34175	262799_at	at1g20970	adhesin-related, contains TIGRFAM TIGR01612: reticulocyte binding protein; contains TIGRFAM TIGR00864: polycystin cation channel protein; similar to fimbriae-associated protein Fap1 (Streptococcus parasanguinis) (GI:3929312)
0.34168	255986_x_at	at5g35010	hypothetical protein, similar to At3g24380, At5g36840, At3g42740, At4g05290, At2g14770, At3g43390, At2g05560, At4g08880, At1g34730, At1g27790
0.34162	261047_at	at1g01410	hypothetical protein
0.34161	250533_at	at5g08640	flavonol synthase 1 (FLS1), identical to SP:Q96330; contains PF03171 2OG-Fe(II) oxygenase superfamily
0.34146	256390_at	at3g06230	mitogen-activated protein kinase kinase (MAPKK), putative (MKK8), mitogen-activated protein kinase kinase (MAPKK) family, PMID:12119167
0.34146	265762_at	at2g01240	reticulon family protein (RTNLB15), contains PFam profile PF02453: Reticulon
0.34134	250479_at	no_match	no_match
0.34124	260634_at	at1g62410	MIF4G domain-containing protein, similar to SP:Q03387 Eukaryotic initiation factor (iso)4F subunit P82-34 (eIF-(iso)4F P82-34) {Triticum aestivum}; contains Pfam profile PF02854: MIF4G domain
0.34114	256200_at	at1g58210	kinase interacting family protein, similar to kinase interacting protein 1 (GI:13936326) {Petunia integrifolia}
0.34094	250432_at	at5g10420	ripening-responsive protein, putative, similar to ripening regulated protein DDTFR18 (Lycopersicon esculentum) GI:12231296; contains Pfam profile PF01554: Uncharacterized membrane protein family
0.34091	265529_at	at2g06230	expressed protein
0.34084	249566_at	at5g38450	cytochrome P450 family protein, similar to cytochrome P450 72A1 (SP:Q05047) (Catharanthus roseus)
0.3408	256392_at	at3g06260	galactinol synthase, putative, contains Pfam profile: PF01501 glycosyl transferase family 8
0.34071	249429_at	at5g39880	expressed protein
0.3407	257576_at	at3g28280	expressed protein
0.34056	264631_at	at1g65630	DegP protease, putative, contains similarity to DegP2 protease GI:13172275 from (Arabidopsis thaliana)
0.34042	262332_at	at1g64030	serpin family protein / serine protease inhibitor family protein, similar to phloem serpin-1 (Cucurbita maxima) GI:9937311, serpin (Triticum aestivum) GI:871551; contains Pfam profile PF00079: Serpin (serine protease inhibitor)
0.34034	258266_at	at3g15860	expressed protein
0.34033	252118_at	at3g51400	expressed protein, contains Pfam profile PF03087: Arabidopsis protein of unknown function
0.34032	249799_at	at5g23670	serine C-palmitoyltransferase (LCB2), identical to serine palmitoyltransferase (Arabidopsis thaliana) GI:9309380; similar to serine palmitoyltransferase from Solanum tuberosum (GI:4995890), Homo sapiens (SP:O15270), Mus musculus (SP:P97363); contains Pfam profile PF00155: aminotransferase, classes I and II
0.34031	255610_at	at4g01190	Type I phosphatidylinositol-4-phosphate 5-kinase, subfamily A, Preferentially phosphorylates PtdIns4P, Expressed in flowers and inflorescence stems,
0.34003	263793_at	at2g24630	glycosyl transferase family 2 protein, similar to cellulose synthase from Agrobacterium tumeficiens (gi:710492) and Agrobacterium radiobacter (gi:710493); contains Pfam glycosyl transferase, group 2 family protein domain PF00535
0.34001	252753_at	at3g43500	expressed protein
0.33997	252301_at	no_match	no_match
0.33979	266115_at	at2g02140	plant defensin-fusion protein, putative (PDF2,6), plant defensin protein family member, personal communication, Bart Thomma (Bart,Thomma@agr,kuleuven,ac,be); similar to protease inhibitor II (Brassica rapa) gi:1209258:gb:AAA91049
0.33977	261773_at	at1g76250	expressed protein
0.33972	267275_at	at2g30240	cation/hydrogen exchanger, putative (CHX13), monovalent cation:proton antiporter family 2 (CPA2) member, PMID:11500563
0.33951	260997_at	at1g26610	zinc finger (C2H2 type) family protein, contains Pfam domain, PF00096: Zinc finger, C2H2 type
0.3395	255289_at	at4g04690	F-box family protein (FBX15), contains F-box domain PF:00646
0.33945	249275_at	at5g41870	glycoside hydrolase family 28 protein / polygalacturonase (pectinase) family protein, weak similarity to polygalacturonase PG1 (Glycine max) GI:5669846; contains PF00295: Glycosyl hydrolases family 28
0.33943	264108_at	at2g13680	glycosyl transferase family 48 protein, contains Pfam profile: PF02364 1,3-beta-glucan synthase
0.33919	246364_at	at1g40230	expressed protein
0.33915	262256_at	at1g53810	copia-like retrotransposon family, has a 8,0e-248 P-value blast match to GB:AAA57005 Hopscotch polyprotein (Ty1_Copia-element) (Zea mays)
0.3391	250155_at	at5g15160	bHLH family protein
0.339	265750_x_at	at2g10740	gypsy-like retrotransposon family (Athila), has a 2,7e-102 P-value blast match to GB:CAA57397 Athila ORF 1 (Arabidopsis thaliana)
0.33898	253318_at	at4g33970	leucine-rich repeat family protein / extensin family protein, similar to extensin-like protein (Lycopersicon esculentum) gi:5917664:gb:AAD55979; contains leucine-rich repeats, Pfam:PF00560; contains proline rich extensin domains, INTERPRO:IPR002965
0.33844	263577_at	at2g17090	protein kinase family protein, similar to Arabidopsis thaliana APK1A (SP:Q06548), APK1B (SP:P46573); contains Pfam profile: PF00069 Protein kinase domain
0.33832	264287_at	at1g61930	expressed protein, contains Pfam profile PF04520: Protein of unknown function, DUF584
0.33828	245700_at	at5g04180	carbonic anhydrase family protein, similar to storage protein (dioscorin) (Dioscorea cayenensis) GI:433463; contains Pfam profile PF00194: Eukaryotic-type carbonic anhydrase
0.33816	245057_at	at2g26490	transducin family protein / WD-40 repeat family protein, contains 7 WD-40 repeats (PF00400); related to En/Spm transposon family of maize
0.33815	263080_at	at2g12610	expressed protein, ; expression supported by MPSS
0.33808	261932_at	at1g22420	hydroxyproline-rich glycoprotein family protein, contains proline-rich extensin domains, INTERPRO:IPR002965
0.33807	248225_at	at5g53740	expressed protein
0.33802	257886_at	at3g17060	pectinesterase family protein, similar to pectinesterase GB:AAB57669 (Citrus sinensis); contains Pfam profile: PF01095 pectinesterase
0.338	250331_at	at5g11820	expressed protein, self-incompatibility protein S3 precursor, Papaver rhoeas cv,, PIR:S69186
0.33799	254397_at	at4g21690	gibberellin 3 beta-hydroxylase family protein, similar to gibberellin 3 beta-hydroxylase (GI:4164145)(Lactuca sativa), 3b-hydroxylase, Solanum lycopersicum, AB010992; contains PF03171 2OG-Fe(II) oxygenase superfamily domain
0.33788	257312_at	no_match	no_match
0.33785	257305_at	at3g30250	expressed protein
0.33749	252595_at	at3g45690	proton-dependent oligopeptide transport (POT) family protein, contains Pfam profile: PF00854 POT family
0.33738	257819_at	at3g25165	rapid alkalinization factor (RALF) family protein
0.33734	249755_at	at5g24580	copper-binding family protein, similar to copper homeostasis factor gi:3168840 from Arabidopsis thaliana; contains Pfam profile PF00403: Heavy-metal-associated domain
0.3373	265690_at	at2g24320	expressed protein
0.33724	249570_at	at5g38080	expressed protein
0.33717	251385_at	at3g60790	F-box protein-related, contains weak hit to Pfam PF00646: F-box domain
0.33709	254123_at	at4g24640	invertase/pectin methylesterase inhibitor family protein, annotation temporarily based on supporting cDNA gi:4097527:gb:U63898,1:U63898
0.33707	255822_at	at2g40610	expansin, putative (EXP8), similar to expansin 2 GI:7025493 from (Zinnia elegans); alpha-expansin gene family, PMID:11641069
0.33688	250242_at	at5g13620	expressed protein, ; expression supported by MPSS
0.33686	253863_at	at4g27420	ABC transporter family protein, D,melanogaster P element CaSpeR-1 gene (white protein),PID:g870996
0.33683	263592_at	at2g01840	non-LTR retrotransposon family (LINE), has a 9,6e-34 P-value blast match to GB:NP_038607 L1 repeat, Tf subfamily, member 9 (LINE-element) (Mus musculus)
0.33674	254070_at	at4g25430	hypothetical protein
0.33668	251614_at	at3g57970	emsy N terminus domain-containing protein / ENT domain-containing protein, contains Pfam profile PF03735: ENT domain
0.33655	257358_at	at2g40990	zinc finger (DHHC type) family protein, contains Pfam profile PF01529: DHHC zinc finger domain
0.33653	260828_at	at1g06750	expressed protein
0.33616	258035_at	at3g21180	calcium-transporting ATPase, plasma membrane-type, putative / Ca2+-ATPase, putative (ACA9), identical to SP:Q9LU41 Potential calcium-transporting ATPase 9, plasma membrane-type (EC 3,6,3,8) (Ca(2+)-ATPase isoform 9) {Arabidopsis thaliana}
0.33611	249062_at	at5g44270	expressed protein
0.33608	264127_at	at1g79250	protein kinase, putative, similar to viroid symptom modulation protein/dual-specificity protein kinase (Lycopersicon esculentum) gi:7672777:gb:AAF66637
0.33595	249262_at	at5g41720	similar to F-box protein-related [Arabidopsis thaliana] (TAIR:At1g64290,1); contains InterPro domain Cyclin-like F-box (InterPro:IPR001810)
0.33582	247475_at	at5g62310	incomplete root hair elongation (IRE) / protein kinase, putative, nearly identical to IRE (incomplete root hair elongation) (Arabidopsis thaliana) gi:6729346:dbj:BAA89783
0.33575	258216_at	at3g17980	C2 domain-containing protein, similar to zinc finger and C2 domain protein GI:9957238 from (Arabidopsis thaliana)
0.33573	264078_at	at2g28470	beta-galactosidase, putative / lactase, putative, similar to Beta-galactosidase precursor SP:P48980 from (Lycopersicon esculentum)
0.33548	262707_at	at1g16290	expressed protein
0.33533	266497_at	at2g06950	copia-like retrotransposon family, has a 2,7e-243 P-value blast match to dbj:BAA78426,1: polyprotein (AtRE2-1) (Arabidopsis thaliana) (Ty1_Copia-element)
0.33532	267241_at	no_match	no_match
0.33525	249681_s_at	at1g35080	expressed protein
		at5g36070	expressed protein
0.33523	265465_at	at2g37070	expressed protein
0.33514	258903_at	at3g06410	similar to zinc finger (CCCH-type) family protein [Arabidopsis thaliana] (TAIR:At5g18550,1); similar to putative floral homeotic protein HUA1 [Oryza sativa (japonica cultivar-group)] (GB:BAD81402,1); contains InterPro domain Zn-finger, C-x8-C-x5-C-x3-H type (InterPro:IPR000571)
0.33505	265903_at	at2g25600	potassium channel protein, putative, similar to potassium channel (Lycopersicon esculentum) GI:8980432; member of the 1 pore, 6 transmembrane (1P/6TM- Shaker-type) K+ channel family, PMID:11500563; Shaker Pollen Inward K+ Channel (SPIK) PMID:11825875
0.33504	264978_at	at1g27120	galactosyltransferase family protein, contains Pfam profile:PF01762 galactosyltransferase
0.335	250492_at	at5g09790	PHD finger family protein / SET domain-containing protein, contains Pfam domain, PF00628: PHD-finger and PF00856: SET domain
0.33499	251694_s_at	at3g55210	no apical meristem (NAM) protein-related, contains Pfam PF02365 : No apical meristem (NAM) protein; similar to NAC domain protein NAC2 (GI:21554255) {Arabidopsis thaliana}
		at3g56560	no apical meristem (NAM) family protein, NAM (no apical meristem)-like protein T26I12,90 - Arabidopsis thaliana, EMBL:AL132954
0.33495	255445_at	no_match	no_match
0.33479	263554_at	at2g16410	hypothetical protein, similar to zinc finger protein (Arabidopsis thaliana) GI:976277
0.33426	245741_at	at1g44120	C2 domain-containing protein / armadillo/beta-catenin repeat family protein, similar to CCLS 65 (Silene latifolia) GI:2570102; contains Pfam profiles PF00514: Armadillo/beta-catenin-like repeat, PF00168: C2 domain
0.33422	246963_at	at5g24820	aspartyl protease family protein, low similarity to CND41, chloroplast nucleoid DNA binding protein (Nicotiana tabacum) GI:2541876; contains Pfam profile PF00026: Eukaryotic aspartyl protease
0.33411	256003_at	at3g31430	expressed protein, low similarity to zinc finger protein (Arabidopsis thaliana) GI:976277
0.33397	253434_at	at4g32500	potassium channel protein, putative, similar to potassium channel (Solanum tuberosum) gi:1514649:emb:CAA60016; similar to AKT1 (Arabidopsis thaliana) gi:563112:gb:AAA96810; member of the 1 pore, 6 transmembrane (1P/6TM- Shaker-type) K+ channel family, PMID:11500563
0.33395	266773_at	at2g29040	exostosin family protein, contains Pfam profile: PF03016 exostosin family
0.33391	246939_at	at5g25390	encodes a member of the ERF (ethylene response factor) subfamily B-6 of ERF/AP2 transcription factor family, The protein contains one AP2 domain, There are 12 members in this subfamily including RAP2,11,
0.33383	263566_at	at2g15340	glycine-rich protein
0.33375	249857_at	at5g22990	zinc finger (C2H2 type) family protein, contains Pfam domain, PF00096: Zinc finger, C2H2 type
0.33375	247432_at	at5g62500	microtubule-associated EB1 family protein, similar to EBF3-S (Microtubule-associated protein) (Homo sapiens) GI:12751131; contains Pfam profiles PF00307: Calponin homology (CH) domain, PF03271: EB1 protein
0.33339	253931_at	at4g26770	phosphatidate cytidylyltransferase, putative / CDP-diglyceride synthetase, putative, similar to CDP-diacylglycerol synthetase GI:2182104 from (Solanum tuberosum)
0.33334	262013_s_at	at5g44875	Mutator-like transposase family, has a 3,3e-87 P-value blast match to Q9SLM0 /314-478 Pfam PF03108 MuDR family transposase (MuDr-element domain)
		at2g29230	Mutator-like transposase family, has a 5,0e-87 P-value blast match to Q9SLM0 /314-478 Pfam PF03108 MuDR family transposase (MuDr-element domain)
		at1g35640	hypothetical protein
		at1g21040	Mutator-like transposase family, has a 3,3e-87 P-value blast match to Q9SLM0 /314-478 Pfam PF03108 MuDR family transposase (MuDr-element domain)
		at1g08735	Mutator-like transposase family, has a 3,3e-87 P-value blast match to Q9SLM0 /314-478 Pfam PF03108 MuDR family transposase (MuDr-element domain)
		at3g26525	Mutator-like transposase family, has a 3,3e-87 P-value blast match to Q9SLM0 /314-478 Pfam PF03108 MuDR family transposase (MuDr-element domain)
0.33331	260215_at	at1g74530	expressed protein
0.33311	246773_at	at5g27510	protein kinase family protein, contains protein kinase domain, Pfam:PF00069; contains serine/threonine protein kinase domain, INTERPRO:IPR002290
0.33285	266494_at	at2g07040	leucine-rich repeat transmembrane protein kinase, putative
0.3328	258168_at	at3g21570	expressed protein
0.33279	257121_at	at3g20220	auxin-responsive protein, putative, similar to auxin-induced protein TGSAUR22 (GI:10185820) (Tulipa gesneriana)
0.33255	248672_at	at5g48770	disease resistance protein (TIR-NBS-LRR class), putative, domain signature TIR-NBS-LRR exists, suggestive of a disease resistance protein,
0.33248	247535_at	at5g61620	myb family transcription factor, contains Pfam profile: PF00249 myb-like DNA-binding domain
0.33243	248960_at	at5g45640	subtilase family protein, contains Pfam domain, PF00082: Subtilase family; contains Pfam domain, PF02225: protease associated (PA) domain
0.3323	266107_at	at2g37910	cation/hydrogen exchanger, putative (CHX21), and similar to hypothetical proteins; monovalent cation:proton antiporter family 2 (CPA2) member, PMID:11500563
0.33223	254122_at	at4g24510	eceriferum protein (CER2), identical to (CER2) (Arabidopsis thaliana) GI:1213594; contains Pfam profile PF02458: Transferase family
0.33218	256109_at	at1g16950	expressed protein
0.33211	257302_at	at3g30220	expressed protein
0.33209	267231_at	at2g43900	endonuclease/exonuclease/phosphatase family protein, belongs to Pfam:PF03372: Endonuclease/Exonuclease/phosphatase family; contains 3 WD-40 repeats (PF00400);similar to Type II inositol-1,4,5-trisphosphate 5-phosphatase EC 3,1,3,56 (5PTASE) (INPP5B) (SP:P32019) (Homo sapiens)
0.33203	248158_at	at5g54440	expressed protein
0.33202	262091_at	at1g56160	myb family transcription factor (MYB72), contains Pfam profile: PF00249 myb-like DNA-binding domain; identical to cDNA putative transcription factor (MYB72) mRNA, partial cds GI:3941501
0.33194	249030_at	at5g44880	hypothetical protein, similar to unknown protein (pir::T00729)
0.33172	245177_at	at5g12380	annexin, putative, similar to annexin (Fragaria x ananassa) GI:6010777, annexin p33 (Zea mays) GI:6272285; contains Pfam profile PF00191: Annexin
0.3317	250268_s_at	at5g12950	expressed protein, putative secreted protein SCF41,30c, Streptomyces coelicolor, EMBL:SCF41_30
		at5g12960	expressed protein
0.33167	261546_at	at1g63520	expressed protein
0.33142	267604_at	at2g32930	zinc finger (CCCH-type) family protein, contains Pfam domain, PF00642: Zinc finger C-x8-C-x5-C-x3-H type (and similar)
0.33089	263144_at	at1g54070	dormancy/auxin associated protein-related
0.33087	264995_at	at1g67240	Mutator-like transposase family, has a 4,5e-23 P-value blast match to GB:AAA21566 mudrA of transposon=MuDR (MuDr-element) (Zea mays)
0.33078	265785_at	at2g07290	expressed protein
0.33063	265533_at	at2g11360	hypothetical protein
0.33062	256098_at	at1g13700	glucosamine/galactosamine-6-phosphate isomerase family protein, similar to SP:O95336 6-phosphogluconolactonase (EC 3,1,1,31) (6PGL) {Homo sapiens}; contains Pfam profile PF01182: Glucosamine-6-phosphate isomerase/6-phosphogluconolactonase
0.33058	257532_at	at3g04700	expressed protein
0.33057	254171_at	at4g24530	expressed protein, contains Pfam PF03138: Plant protein family, The function of this family of plant proteins is unknown; previously annotated as 'PsRT17-1 like protein' based on similarity to PsRT17-1 (GP:1778376) (Pisum sativum) which was based upon similarity to axi 1 protein (GB:X80301) (GI:559920) from (Nicotiana tabacum), which, due to scienitific fraud was retracted, Retraction in: Schell …
0.33045	247804_at	at5g58170	glycerophosphoryl diester phosphodiesterase family protein, contains Pfam PF03009 : Glycerophosphoryl diester phosphodiesterase family; similar to Glycerophosphoryl diester phosphodiesterase precursor (Glycerophosphodiester phosphodiesterase) (Surface-exposed lipoprotein D) (Protein D) (ImmunoglobulinD-binding protein) (IGD-binding protein) (SP:Q06282) {Haemophilus influenzae}
0.33041	257629_at	at3g26140	glycosyl hydrolase family 5 protein / cellulase family protein, contains Pfam profile: PF00150 cellulase (glycosyl hydrolase family 5)
0.32989	247648_at	at5g60020	laccase, putative / diphenol oxidase, putative, similar to laccase LAC2-4, Liriodendron tulipifera, EMBL:LTU73106 (GI:1621467)
0.32988	250128_at	at5g16540	zinc finger (CCCH-type) family protein, identical to zinc finger protein 3 (Arabidopsis thaliana) gi:4689376:gb:AAD27875; contains Pfam domain, PF00642: Zinc finger C-x8-C-x5-C-x3-H type (and similar)
0.3297	253426_at	at4g32375	glycoside hydrolase family 28 protein / polygalacturonase (pectinase) family protein, similar to polygalacturonase (Lycopersicon esculentum) GI:4325090; contains Pfam profile PF00295: Polygalacturonase (pectinase)
0.32968	254885_at	at4g11745	kelch repeat-containing protein, similar to SKP1 interacting partner 6 (Arabidopsis thaliana) GI:10716957; contains Pfam profile PF01344: Kelch motif
0.32957	264520_at	at1g10010	amino acid permease, putative, similar to amino acid permease I GI:22641 from (Arabidopsis thaliana); GC splice site at position 1256 is predicted from alignment and not confirmed experimentally
0.32953	247090_at	at5g66370	expressed protein, similar to unknown protein (emb CAB62624,1)
0.32946	259820_at	at1g66210	subtilase family protein, contains similarity to subtilase; SP1 GI:9957714 from (Oryza sativa)
0.32944	259676_at	at1g77730	pleckstrin homology (PH) domain-containing protein, similar to SP:P16258 Oxysterol-binding protein 1 {Oryctolagus cuniculus}; contains Pfam profile PF00169: PH domain
0.32943	254978_at	at4g10540	subtilase family protein, contains similarity to subtilase; SP1 GI:9957714 from (Oryza sativa)
0.32938	246669_at	at5g30500	galactinol synthase, putative, similar to galactinol synthase, isoform GolS-1 GI:5608497 from (Ajuga reptans)
0.32926	257265_at	at3g14980	PHD finger transcription factor, putative, contains Pfam profile: PF00628 PHD-finger
0.32926	261461_at	at1g07860	expressed protein
0.32917	254516_at	at4g20290	expressed protein
0.32911	251835_at	at3g55180	esterase/lipase/thioesterase family protein, low similarity to monoglyceride lipase from (Homo sapiens) GI:14594904, (Mus musculus) GI:2632162; contains Interpro entry IPR000379
0.32909	246105_at	at5g28670	pseudogene, similar to putative helicase, predicted helicase proteins, Arabidopsis thaliana; blastp match of 42% identity and 6,8e-154 P-value to GP:14140296:gb:AAK54302,1:AC034258_20:AC034258 putative helicase {Oryza sativa (japonica cultivar-group)}
0.32893	248355_at	at5g52340	exocyst subunit EXO70 family protein, strong similarity to unknown protein (emb:CAB83315,1); contains Pfam domain PF03081: Exo70 exocyst complex subunit;
0.32884	266856_at	at2g26910	ABC transporter family protein, similar to PDR5-like ABC transporter GI:1514643 from (Spirodela polyrhiza)
0.32877	255847_at	at2g33270	thioredoxin family protein, contains Pfam profile: PF00085 Thioredoxin
0.32866	254426_at	at4g21240	F-box family protein, contains F-box domain Pfam:PF00646
0.32854	253437_at	at4g32460	expressed protein, contains Pfam profile PF04862: Protein of unknown function, DUF642
0.32852	262364_at	at1g72860	disease resistance protein (TIR-NBS-LRR class), putative, domain signature TIR-NBS-LRR exists, suggestive of a disease resistance protein,
0.32844	248374_at	at5g51870	MADS-box protein (AGL71), contains Pfam profile PF00319: SRF-type transcription factor (DNA-binding and dimerisation domain)
0.32839	260478_at	at1g11040	DNAJ chaperone C-terminal domain-containing protein, contains Pfam profile PF01556: DnaJ C terminal region
0.32834	256500_at	at1g36620	copia-like retrotransposon family, has a 3,6e-54 P-value blast match to GB:CAA72989 open reading frame 1 (Ty1_Copia-element) (Brassica oleracea)
0.32832	253003_s_at	at4g38300	glycosyl hydrolase family 10 protein, similar to tapetum specific protein GI:3885492 from (Zea mays)
		at4g38650	glycosyl hydrolase family 10 protein, similar to tapetum specific protein GI:3885492 from (Zea mays)
0.32825	266161_at	at2g28170	cation/hydrogen exchanger, putative (CHX7), monovalent cation:proton antiporter family 2 (CPA2) member, PMID:11500563
0.32812	267271_at	at2g02540	zinc finger homeobox family protein / ZF-HD homeobox family protein, contains Pfam domain, PF04770: ZF-HD protein dimerisation region
0.32809	251471_at	no_match	no_match
0.32802	261670_at	at1g18520	senescence-associated family protein, similar to senescence-associated protein 5 (Hemerocallis hybrid cultivar) gi:3551954:gb:AAC34855
0.32779	249692_s_at	at5g36740	PHD finger family protein
		at5g36670	PHD finger family protein
0.32768	248427_at	at5g51750	subtilase family protein, similar to subtilisin-like protease GI:3687307 from (Lycopersicon esculentum)
0.32756	254009_at	at4g26390	pyruvate kinase, putative, identical to probable pyruvate kinase, cytosolic isozyme (EC 2,7,1,40) (Arabidopsis thaliana) SWISS-PROT:O65595
0.32755	251868_at	at3g54490	eukaryotic rpb5 RNA polymerase subunit family protein, similar to SP:P19388 DNA-directed RNA polymerase II 23 kDa polypeptide (EC 2,7,7,6) {Homo sapiens}; contains Pfam profiles PF03871: RNA polymerase Rpb5 N-terminal domain, PF01191: RNA polymerase Rpb5 C-terminal domain
0.32754	259821_at	at1g66220	subtilase family protein, contains similarity to subtilase; SP1 GI:9957714 from (Oryza sativa); contains Pfam profiles: PF00082 Subtilase family (3 copies)
0.32745	264599_at	at1g04600	myosin, putative, similar to myosin (GI:499047) (Arabidopsis thaliana)
0.32737	255384_at	at4g03580	expressed protein
0.32733	247084_at	at5g66300	no apical meristem (NAM) family protein, similar to NAC2 (GI:6456751) (Arabidopsis thaliana); contains Pfam PF02365 : No apical meristem (NAM) protein
0.32731	247697_at	at5g59810	subtilase family protein, subtilisin-like protease AIR3, Arabidopsis thaliana, EMBL:AF098632
0.32726	262829_at	at1g14970	expressed protein, contains Pfam PF03138: Plant protein family, The function of this family of plant proteins is unknown; previously annotated as 'auxin-independent growth promoter -related' based on similarity to axi 1 protein (GB:X80301) (GI:559920) from (Nicotiana tabacum), which, due to scienitific fraud was retracted, Retraction in: Schell J, EMBO J 1999 May 17;18(10):2908, PMID:10400497,
0.32719	253128_at	at4g36070	calcium-dependent protein kinase family protein / CDPK family protein, contains Pfam domains, PF00069: Protein kinase domain and PF00036: EF hand
0.32713	247055_at	at5g66740	hypothetical protein, contains Pfam profile PF04788: Protein of unknown function (DUF620)
0.32708	265811_at	at2g18080	serine carboxypeptidase S28 family protein, similar to SP:Q9NQE7 Thymus-specific serine protease precursor (EC 3,4,-,-) {Homo sapiens}; contains Pfam profile PF05577: Serine carboxypeptidase S28
0.32702	257187_at	at3g13140	hydroxyproline-rich glycoprotein family protein
0.32694	267204_at	at2g31050	plastocyanin-like domain-containing protein, contains plastocyanin-like domain Pfam:PF02298
0.32684	246386_at	at1g77410	beta-galactosidase, putative / lactase, putative, similar to beta-galactosidase SP:P45582 from (Asparagus officinalis)
0.32669	256047_at	at1g07060	expressed protein
0.32666	245772_at	at1g30300	expressed protein, similar to putative hydrolase GI:7270684 from (Arabidopsis thaliana); similar to PhnP protein (GI:15620485) (Rickettsia conorii)
0.32663	247824_at	at5g58460	cation/hydrogen exchanger, putative (CHX25), similar to Na+/H+-exchanging protein slr1595, Synechocystis sp,, PIR:S74951; monovalent cation:proton antiporter family 2 (CPA2) member, PMID:11500563
0.32662	257542_at	at3g26050	expressed protein
0.32649	247975_at	at5g56800	expressed protein
0.32639	264324_at	at1g04160	myosin family protein, contains Pfam profiles: PF02736 myosin N-terminal SH3-like domain, PF00063 myosin head (motor domain), PF00612 IQ calmodulin-binding motif, PF01843: DIL domain
0.32635	262409_at	at1g34842	non-LTR retroelement reverse transcriptase
0.32633	266786_at	at2g28980	non-LTR retrotransposon family (LINE), has a 1,3e-43 P-value blast match to GB:NP_038605 L1 repeat, Tf subfamily, member 30 (LINE-element) (Mus musculus)
0.3262	264035_at	at2g03630	hypothetical protein
0.3261	260320_at	at1g63930	expressed protein, ; expression supported by MPSS
0.32609	245077_at	at2g23160	F-box family protein, contains Pfam PF00646: F-box domain; contains TIGRFAM TIGR01640 : F-box protein interaction domain
0.32601	247560_at	at5g61090	proline-rich family protein, contains proline-rich extensin domains, INTERPRO:IPR002965; contains similarity to vegetative cell wall protein gp1 (Chlamydomonas reinhardtii) gi:12018147:gb:AAG45420; common family members: At4g18570, At3g25690, At4g04980 (Arabidopsis thaliana)
0.32584	253651_at	at4g30030	aspartyl protease family protein, contains Pfam domain, PF00026: eukaryotic aspartyl protease
0.32584	259660_at	at1g55260	protease inhibitor/seed storage/lipid transfer protein (LTP) family protein, contains Pfam protease inhibitor/seed storage/LTP family domain PF00234
0.32583	252440_at	at3g47440	major intrinsic family protein / MIP family protein, contains Pfam profile: MIP PF00230
0.32583	246719_at	at5g28940	hypothetical protein
0.32574	252978_at	at4g38590	glycosyl hydrolase family 35 protein, similar to beta-galactosidase GI:7939621 from (Lycopersicon esculentum); contains Pfam profile PF01301 : Glycosyl hydrolases family 35
0.32572	250642_at	at5g07180	similar to leucine-rich repeat protein kinase, putative (ERECTA) [Arabidopsis thaliana] (TAIR:At2g26330,1); similar to leucine-rich repeat family protein / protein kinase family protein [Arabidopsis thaliana] (TAIR:At5g62230,1); similar to receptor-like protein kinase [Elaeis guineensis] (GB:AAO26312,1); similar to putative receptor protein kinase [Oryza sativa (japonica cultivar-group)] (GB:BAD3…
0.3257	254881_at	at4g11700	expressed protein, contains Pfam profile PF04776: Protein of unknown function (DUF626)
0.32562	259972_at	at1g76420	no apical meristem (NAM) family protein, N-term similar to N-term of NAM GB:CAA63101 (Petunia x hybrida) (apical meristem formation), CUC2 GB:BAA19529 (Arabidopsis thaliana), GRAB2 protein GB:CAA09372 (Triticum sp,)
0.3256	266139_at	at2g28085	auxin-responsive family protein, similar to auxin-induced protein TGSAUR22 (GI:10185820) (Tulipa gesneriana)
0.32552	245793_at	at1g32220	expressed protein
0.32545	260263_at	at1g68480	similar to zinc finger (C2H2 type) family protein [Arabidopsis thaliana] (TAIR:At1g13400,1); similar to zinc finger protein-like [Oryza sativa (japonica cultivar-group)] (GB:BAD38321,1); contains InterPro domain Zn-finger, C2H2 type (InterPro:IPR007087); contains InterPro domain Proline-rich region (InterPro:IPR000694)
0.32524	257368_at	at2g29860	kelch repeat-containing F-box family protein, contains Pfam profiles PF01344: Kelch motif, PF00646: F-box domain
0.32517	263324_at	at2g04220	expressed protein
0.32513	252840_at	no_match	no_match
0.32501	249649_at	at5g37060	cation/hydrogen exchanger, putative (CHX24), similar to Na+/H+-exchanging protein NapA - Enterococcus hirae, PIR:A42111; monovalent cation:proton antiporter family 2 (CPA2) member, PMID:11500563
0.32492	266569_at	at2g24080	F-box family protein-related, similar to F-box protein family, AtFBX7 (GI:20197899) (Arabidopsis thaliana)
0.32476	261452_s_at	at5g44890	Ulp1 protease family protein, contains Pfam profile PF02902: Ulp1 protease family, C-terminal catalytic domain; similar to At1g21030, At2g29240, At1g08740, At1g08760
		at3g26530	Ulp1 protease family protein, contains Pfam profile PF02902: Ulp1 protease family, C-terminal catalytic domain; similar to At1g21020, At1g08760, At1g08740, At2g29240, At1g35650
		at1g21020	expressed protein, similar to At3g26530, At1g08760, At1g08740, At2g29240, At1g35650
		at2g29240	Ulp1 protease family protein, contains Pfam profile PF02902: Ulp1 protease family, C-terminal catalytic domain; similar to At1g21020, At3g26530, At1g08760, At1g08740, At1g35650, At1g21030
		at1g08740	Ulp1 protease family protein, contains Pfam profile PF02902: Ulp1 protease family, C-terminal catalytic domain; similar to At1g21020, At3g26530, At1g08760, At2g29240, At1g35650, At1g21030
0.32459	259425_at	at1g01460	Type I phosphatidylinositol-4-phosphate 5-kinase, subfamily A,
0.32443	245472_at	at4g16040	hypothetical protein
0.32442	263726_at	at2g13610	ABC transporter family protein
0.32417	249732_at	at5g24420	glucosamine/galactosamine-6-phosphate isomerase-related, contains weak similarity to Swiss-Prot:O95336 6-phosphogluconolactonase (EC 3,1,1,31) (6PGL) (Homo sapiens)
0.32409	263525_at	at2g24840	MADS-box family protein
0.32405	265540_at	at2g15810	Mutator-like transposase family, has a 1,5e-12 P-value blast match to GB:AAA21566 mudrA of transposon=MuDR (MuDr-element) (Zea mays)
0.32402	250091_at	at5g17340	expressed protein, weak similarity to M3,4 protein (Brassica napus) GI:4574746
0.32401	247857_at	at5g58400	peroxidase, putative, similar to peroxidase (Nicotiana tabacum) gi:5381253:dbj:BAA82306
0.32388	248051_at	at5g56110	myb family transcription factor, contains PFAM profile: Myb DNA binding domain PF00249
0.32386	259433_at	at1g01570	fringe-related protein, + similar to hypothetical protein GB:AAC23643 (Arabidopsis thaliana) + weak similarity to Fringe (Schistocerca gregaria)(GI:6573138);Fringe encodes an extracellular protein that regulates Notch signalling,
0.32386	267097_at	at2g41440	expressed protein
0.32377	266397_at	at2g38690	expressed protein
0.32376	254845_at	at4g11820	hydroxymethylglutaryl-CoA synthase / HMG-CoA synthase / 3-hydroxy-3-methylglutaryl coenzyme A synthase, identical to Hydroxymethylglutaryl-CoA synthase (EC 4,1,3,5) (HMG-CoA synthase) (3-hydroxy-3-methylglutaryl coenzyme A synthase) (Swiss-Prot:P54873) (Arabidopsis thaliana)
0.32355	263971_at	at2g42800	leucine-rich repeat family protein, contains leucine rich-repeat domains Pfam:PF00560, INTERPRO:IPR001611; and grail
0.32352	252571_at	at3g45280	syntaxin 72 (SYP72), identical to syntaxin of plants 72 (SYP72) (GI:13811650)(Arabidopsis thaliana); identified as SYP72 in Sanderfoot, A,A,, et al, Plant Physiology 124:1558-69(2000); syntaxin 8 - Homo sapiens, EMBL:AF115323
0.32349	257585_at	at3g12420	expressed protein
0.32348	266577_at	at2g23945	chloroplast nucleoid DNA-binding protein-related, contains weak similarity to GP:2541876:dbj:BAA22813,1::D26015 CND41, chloroplast nucleoid DNA binding protein {Nicotiana tabacum}
0.32341	260360_at	at1g69370	chorismate mutase, putative, similar to gi:5732016 and SP:P42738; contains Pfam profile: PF01817: Chorismate mutase
0.32337	258961_at	at3g10580	myb family transcription factor, contains PFAM profile: PF00249 myb-like DNA binding domain; similar to transcription factor MYBS1 (GI:24850303) (Oryza sativa (japonica cultivar-group)); similar to I-box binding factor (GI:6688529) (Lycopersicon esculentum)
0.32335	261160_at	at1g34480	DC1 domain-containing protein, contains Pfam protein PF03107 DC1 domain
0.32326	265763_at	at2g48040	expressed protein
0.32311	258767_at	at3g10890	(1-4)-beta-mannan endohydrolase, putative, similar to (1-4)-beta-mannan endohydrolase (Coffea arabica) GI:10178872, (1-4)-beta-mannan endohydrolase GB:AAB87859 (Lycopersicon esculentum); contains Pfam profile PF00150: Cellulase (glycosyl hydrolase family 5)
0.32303	254363_at	at4g22010	multi-copper oxidase type I family protein, similar to pollen-specific BP10 protein (SP:Q00624)(Brassica napus); contains Pfam profile: PF00394 Multicopper oxidase
0.32295	259590_at	at1g28160	encodes a member of the ERF (ethylene response factor) subfamily B-1 of ERF/AP2 transcription factor family, The protein contains one AP2 domain, There are 15 members in this subfamily including ATERF-3, ATERF-4, ATERF-7, and leafy petiole,
0.32291	246544_at	at5g15100	auxin efflux carrier family protein, contains auxin efflux carrier domain, Pfam:PF03547
0.32276	260642_at	at1g53260	similar to expressed protein [Arabidopsis thaliana] (TAIR:At3g15000,1); similar to proline-rich protein 15 - rat (GB:B39066); contains InterPro domain Proline-rich region (InterPro:IPR000694)
0.32263	264325_at	at1g04150	C2 domain-containing protein, contains INTERPRO:IPR000008 C2 domain
0.32253	245217_at	at1g38340	gypsy-like retrotransposon family (Athila), has a 3,7e-36 P-value blast match to GB:CAA57397 Athila ORF 1 (Arabidopsis thaliana)
0.32249	266823_at	at2g44930	expressed protein, contains Pfam profile PF03140: Plant protein of unknown function
0.32247	260577_at	at2g47340	invertase/pectin methylesterase inhibitor family protein, low similarity to SP:P83326 Pectinesterase inhibitor (Pectin methylesterase inhibitor) (PMEI) {Actinidia chinensis}; contains Pfam profile PF04043: Plant invertase/pectin methylesterase inhibitor
0.32245	253187_at	at4g35280	zinc finger (C2H2 type) family protein, contains Pfam domain, PF00096: Zinc finger, C2H2 type
0.32239	253083_at	at4g36250	aldehyde dehydrogenase family protein, contais aldehyde dehydrogenase (NADP) family protein domain, Pfam:PF00171
0.32235	247133_at	at5g66220	chalcone-flavanone isomerase, putative / chalcone isomerase, putative (CHI), similar to SP:P41088
0.32234	255112_at	at4g08800	protein kinase, putative, similar to dual specificity kinase 1 gi:1216484:gb:AAB47968; contains protein kinase domain, Pfam:PF00069
0.32227	256082_at	at1g20720	helicase-related, similar to BRCA1-binding helicase-like protein BACH1 (GI:13661819) Homo sapiens),;
0.32217	267284_at	at2g23700	expressed protein, contains Pfam profile PF04784: Protein of unknown function, DUF547
0.32216	262652_at	at1g14110	xyloglucan fucosyltransferase family protein, contains Pfam profile: PF03254 xyloglucan fucosyltransferase
0.32213	264997_at	at1g67220	zinc finger protein-related, similar to SP:Q09472 E1A-associated protein p300 {Homo sapiens}, SP:Q92793 CREB-binding protein {Homo sapiens}; contains Pfam profiles PF00569: Zinc finger ZZ type, PF00628: PHD-finger, PF02135: TAZ zinc finger
0.32209	251947_at	at3g53550	expressed protein, various predicted proteins, Arabidopsis thaliana
0.32207	248052_at	at5g55800	DC1 domain-containing protein, contains Pfam profile PF03107: DC1 domain
0.32202	252615_at	at3g45230	hydroxyproline-rich glycoprotein family protein, contains proline-rich extensin domains, INTERPRO:IPR002965; related to vegetative cell wall protein gp1 (Chlamydomonas reinhardtii) gi:12018147:gb:AAG45420
0.32199	257752_at	at3g18720	F-box family protein, contains Pfam PF00646: F-box domain
0.32194	255165_at	at4g07890	gypsy-like retrotransposon family (Athila), has a 1,2e-14 P-value blast match to GB:CAA57397 Athila ORF 1 (Arabidopsis thaliana)
0.32176	247342_at	at5g63730	IBR domain-containing protein, contains similarity to Swiss-Prot:Q94981 ariadne-1 protein (Ari-1) (Drosophila melanogaster) and Pfam:PF01485 IBR domain
0.32175	266390_at	at2g32310	expressed protein
0.32172	262742_at	at1g28550	Ras-related GTP-binding protein, putative, similar to GTP-binding protein GI:303742 from (Pisum sativum)
0.32151	263306_at	at2g12480	serine carboxypeptidase S10 family protein, similar to Serine carboxypeptidase II precursor (Carboxypeptidase D) (CP-MII) (SP:P08818) (Hordeum vulgare)
0.32145	261923_at	at1g22380	similar to UDP-glucose glucosyltransferase, putative [Arabidopsis thaliana] (TAIR:At1g78270,1); similar to UDP-glucoronosyl/UDP-glucosyl transferase family protein [Arabidopsis thaliana] (TAIR:At1g22340,1); similar to UDP-glucoronosyl/UDP-glucosyl transferase family protein [Arabidopsis thaliana] (TAIR:At1g22360,1); similar to UDP-glucoronosyl/UDP-glucosyl transferase family protein [Arabidopsis …
0.32134	267476_at	at2g02720	pectate lyase family protein, similar to pectate lyase P59 SP:P15722 from (Lycopersicon esculentum)
0.32127	252548_at	at3g45850	kinesin motor protein-related, kinesin-related protein TKRP125, Nicotiana tabacum, PIR:T02017
0.32126	249655_at	at5g37110	hypothetical protein
0.32126	261716_at	at1g18410	kinesin motor protein-related, similar to kinesin-related protein GB:AAF24855 GI:6692749 from (Arabidopsis thaliana)
0.32114	256476_at	no_match	no_match
0.3211	246525_at	at5g15840	zinc finger protein CONSTANS (CO), identical to Zinc finger protein CONSTANS SP:Q39057 from (Arabidopsis thaliana)
0.32102	253583_at	at4g30680	MA3 domain-containing protein, similar to SP:Q03387 Eukaryotic initiation factor (iso)4F subunit P82-34 (eIF-(iso)4F P82-34) {Triticum aestivum}; contains Pfam profile PF02847: MA3 domain
0.32099	250414_at	at5g11180	glutamate receptor family protein (GLR2,6), plant glutamate receptor family, PMID:11379626
0.32086	245275_at	at4g15210	beta-amylase (BMY1) / 1,4-alpha-D-glucan maltohydrolase, identical to Beta-amylase (EC 3,2,1,2) (1,4-alpha-D-glucan maltohydrolase) SP:P25853 (Arabidopsis thaliana)
0.32086	261830_at	at1g10620	protein kinase family protein, contains serine/threonine protein kinases active-site signature, PROSITE:PS00108
0.32085	261816_at	at1g08135	cation/hydrogen exchanger (CHX6b), Note: CHX6a and CHX6b were originally 1 gene but were split pased on alignments with other family members; may be a pseudogene and requires futher investigation; monovalent cation:proton antiporter family 2 (CPA2) member, PMID:11500563
0.32067	251592_at	at3g57670	zinc finger (C2H2 type) protein (WIP2), identical to WIP2 protein (Arabidopsis thaliana) gi:18027012:gb:AAL55722; contains Pfam domain, PF00096: Zinc finger, C2H2 type
0.32055	265973_at	at2g11240	non-LTR retrotransposon family (LINE), has a 1,1e-38 P-value blast match to GB:NP_038603 L1 repeat, Tf subfamily, member 23 (LINE-element) (Mus musculus)
0.3205	252101_at	at3g51300	Rac-like GTP-binding protein (ARAC11) / Rho-like GTP-binding protein (ROP1), identical to GTP binding protein Rop1At (Arabidopsis thaliana) GI:2558666, rac-like GTP binding protein Arac11 (Arabidopsis thaliana) GI:3603426
0.32036	248168_at	at5g54570	glycosyl hydrolase family 1 protein, contains Pfam PF00232 : Glycosyl hydrolase family 1 domain; TIGRFAM TIGR01233: 6-phospho-beta-galactosidase; similar to amygdalin hydrolase isoform AH I precursor (GI:16757966) (Prunus serotina)
0.32032	265624_at	at2g27250	CLAVATA3, CLAVATA3/ESR-Related (CLE) family of proteins; ligand for CLV1; responsible for negative regulation of meristem cell differention and replacement
0.32011	250488_at	at5g09700	glycosyl hydrolase family 3 protein, contains Pfam profile PF01915: Glycosyl hydrolase family 3 C terminal domain
0.32005	251627_at	at3g57270	glycosyl hydrolase family 17 protein, similar to beta-1,3-glucanase GI:16903144 from (Prunus persica)
0.32004	252761_at	at3g42770	F-box family protein, contains F-box domain Pfam:PF00646
0.31993	252257_at	at3g49440	F-box family protein-related, contains weak hit to TIGRFAM TIGR01640 : F-box protein interaction domain
0.3199	258177_at	at3g21660	UBX domain-containing protein, contains Pfam profile: PF00789 UBX domain
0.31989	248772_at	at5g47800	phototropic-responsive NPH3 family protein, contains NPH3 family domain, Pfam:PF03000
0.31973	253760_at	at4g28810	expressed protein, PMID: 12679534, putative bHLH127 transcription factor
0.31964	254568_x_at	at1g35090	expressed protein, includes At2g10370, At5g36050, At1g35090, At1g44860, At4g19300, At1g42400, At3g43040, At3g42500
		at4g19300	expressed protein, includes At2g10370, At5g36050, At1g35090, At1g44860, At4g19300, At1g42400, At3g43040, At3g42500
0.31947	258769_at	at3g10870	hydrolase, alpha/beta fold family protein, similar to ethylene-induced esterase (Citrus sinensis) GI:14279437, SP:Q43360 PIR7B protein {Oryza sativa}; contains Pfam profile PF00561: hydrolase, alpha/beta fold family
0.31946	262511_at	at1g11250	syntaxin, putative (SYP125), similar to syntaxin-related protein At-SYR1 GB:AAD11809 GI:4206789 from (Arabidopsis thaliana)
0.31946	257414_at	no_match	no_match
0.31942	248116_at	at5g55020	myb family transcription factor (MYB120), contains Pfam profile: PF00249 myb-like DNA-binding domain
0.31941	247599_at	at5g60880	expressed protein, ; expression supported by MPSS
0.31915	261829_at	at1g10680	P-glycoprotein, putative, similar to P-glycoprotein GI:4204793 from (Solanum tuberosum)
0.31914	258889_at	at3g05610	pectinesterase family protein, contains Pfam profile: PF01095 pectinesterase
0.31911	261414_at	at1g07795	expressed protein
0.31897	248214_at	at5g53670	hypothetical protein, similar to unknown protein (pir :T17429)
0.31884	252933_at	at4g39110	protein kinase family protein, contains protein kinase domain, Pfam:PF00069
0.31869	253855_at	at4g28050	senescence-associated protein, putative, similar to senescence-associated protein 5 (Hemerocallis hybrid cultivar) gi:3551954:gb:AAC34855
0.31858	259530_at	at1g12450	expressed protein
0.31857	248651_at	at5g49260	hypothetical protein
0.3184	257082_at	at3g20580	phytochelatin synthetase-related, contains Pfam PF04833: Phytochelatin synthetase-like conserved region; supporting cDNA gi:26452232:dbj:AK118605,1:
0.3184	260381_at	at1g73860	kinesin motor protein-related, similar to kinesin-C GB:AAF04841 from (Strongylocentrotus purpuratus)
0.31834	257870_at	at3g28490	oxidoreductase, 2OG-Fe(II) oxygenase family protein, similar to prolyl 4-hydroxylase, alpha subunit, from Caenorhabditis elegans (GI:607947), Mus musculus (SP:Q60715), Homo sapiens (GI:18073925); contains PF03171 2OG-Fe(II) oxygenase superfamily domain
0.31834	245159_at	at2g33100	cellulose synthase family protein, similar to gi:2827143 from Arabidopsis thaliana (Ath-B)
0.3182	255271_at	at4g05260	ubiquitin family protein, contains INTERPRO:IPR000626 ubiquitin domain
0.31819	250567_at	at5g08090	hypothetical protein
0.31806	257119_at	at3g20190	leucine-rich repeat transmembrane protein kinase, putative, similar to receptor kinase GB:AAA33715 (Petunia integrifolia)
0.31788	259808_at	at1g49790	F-box family protein-related, contains weak hit to TIGRFAM TIGR01640 : F-box protein interaction domain
0.31779	245994_at	at5g20760	hypothetical protein
0.31769	258278_at	at3g26860	self-incompatibility protein-related, similar to S3 self-incompatibility protein (Papaver rhoeas) GI:1107841
0.31762	252074_at	at3g51700	expressed protein
0.31756	266154_at	at2g12190	cytochrome P450, putative
0.31754	247490_at	at5g61850	floral meristem identity control protein LEAFY (LFY), identical to PIR:B38104 LFY floral meristem identity control protein, splice form 2 - Arabidopsis thaliana; contains Pfam profile PF01698: Floricaula / Leafy protein
0.31752	255190_x_at	at4g07360	gypsy-like retrotransposon family (Athila), has a 1,7e-295 P-value blast match to GB:CAA57397 Athila ORF 1 (Arabidopsis thaliana)
0.31751	256715_at	at2g34090	expressed protein, similar to GP:1301832:gnl:PID:e239862:Z71287
0.31746	253153_at	at4g35700	zinc finger (C2H2 type) family protein, contains Pfam domain, PF00096: Zinc finger, C2H2 type
0.31738	258358_at	at3g14380	integral membrane family protein, similar to unknown protein GB:AAD50013 from (Arabidopsis thaliana); contains TIGRFAM TIGR01569 : plant integral membrane protein TIGR01569; contains Pfam PF04535 : Domain of unknown function (DUF588); contains 4 transmembrane domains
0.31733	260563_at	at2g43840	UDP-glucoronosyl/UDP-glucosyl transferase family protein, contains Pfam profile: PF00201 UDP-glucoronosyl and UDP-glucosyl transferase
0.31727	246592_at	at5g14890	NHL repeat-containing protein, contains Pfam profile PF01436: NHL repeat
0.31722	253845_at	at4g27980	expressed protein
0.31669	255835_at	at2g33420	expressed protein
0.31669	255849_at	at2g33320	C2 domain-containing protein, low similarity to splicing coactivator subunit SRm300 (Homo sapiens) GI:6649242; contains Pfam profile PF00168: C2 domain
0.31666	264743_at	at1g62090	pseudogene, protein kinase family, similar to light repressible receptor protein kinase (LRRPK) (Arabidopsis thaliana) GI:1321686; contains Pfam profiles PF02536: mTERF, PF00069: Protein kinase domain, PF00560: Leucine Rich Repeat; blastp match of 38% identity and 1,7e-162 P-value to GP:9837280:gb:AAG00510,1::AF285172 leaf senescence-associated receptor-like protein kinase {Phaseolus vulgaris}
0.31663	265923_at	at2g18470	protein kinase family protein, contains Pfam PF00069: Protein kinase domain
0.31658	253134_at	at4g35820	oxidoreductase, 2OG-Fe(II) oxygenase family protein, similar to prolyl 4-hydroxylase, alpha subunit, from Mus musculus (SP:Q60715), Homo sapiens (GI:18073925); contains PF03171 2OG-Fe(II) oxygenase superfamily domain
0.31652	248455_at	at5g51360	hypothetical protein
0.31652	256432_at	at3g10990	F-box family protein, contains TIGRfam:TIGR01640 F-box protein interaction domain
0.31648	263440_at	at2g28640	exocyst subunit EXO70 family protein, contains HEAT repeat and Pfam domain PF03081:exocyst subunit EXO70
0.31642	257210_at	at3g14950	tetratricopeptide repeat (TPR)-containing protein, low similarity to SP:Q99615 DnaJ homolog subfamily C member 7 (Tetratricopeptide repeat protein 2) {Homo sapiens}; contains Pfam profile PF00515: TPR Domain
0.31627	261251_at	at1g05920	expressed protein, contains Pfam profile PF03754: Domain of unknown function (DUF313)
0.31626	246835_at	at5g26640	expressed protein
0.31624	245858_at	at5g28280	pseudogene, sterol desaturase domain-containing protein, CER1-like, A,thaliana, ATCER1L19; blastp match of 55% identity and 8,9e-22 P-value to GP:4769012:gb:AAD29719,1:AF143746_1:AF143746 CER1 {Oryza sativa}
0.31623	265399_at	at2g11010	hypothetical protein
0.31614	261111_at	at1g75430	homeodomain-containing protein, contains 'Homeobox' domain signature, Prosite:PS00027
0.31613	262146_at	at1g52580	rhomboid family protein, contains PFAM domain PF01694, Rhomboid family
0.31612	248194_at	at5g54095	expressed protein
0.31607	246013_at	at5g10660	calmodulin-binding protein-related, contains weak similarity to calmodulin-binding proteins
0.31602	253929_s_at	at4g26730	expressed protein
		at2g16030	expressed protein
0.31601	264248_at	at1g78700	brassinosteroid signalling positive regulator-related, contains similarity to BZR1 protein (Arabidopsis thaliana) gi:20270971:gb:AAM18490
0.31599	254090_at	at4g25010	nodulin MtN3 family protein, similar to MtN3 GI:1619602 (root nodule development) from (Medicago truncatula)
0.31593	263071_at	at2g17490	copia-like retrotransposon family, has a 9,3e-199 P-value blast match to gb:AAO73521,1: gag-pol polyprotein (Glycine max) (SIRE1) (Ty1_Copia-family)
0.31581	255916_at	at5g28550	hypothetical protein
0.31579	261067_at	at1g07460	legume lectin family protein, contains Legume lectins beta-chain signature, PROSITE:PS00307
0.31577	249336_at	at5g41070	double-stranded RNA-binding domain (DsRBD)-containing protein, contains Pfam profile PF00035: Double-stranded RNA binding motif
0.31572	262917_at	at1g64800	expressed protein, ; expression supported by MPSS
0.3157	265525_at	at2g06170	gypsy-like retrotransposon family, has a 1,7e-91 P-value blast match to GB:AAD22153 polyprotein (Gypsy_Ty3-element) (Sorghum bicolor)
0.3157	257271_at	at3g28007	nodulin MtN3 family protein, contains Pfam PF03083 MtN3/saliva family; similar to LIM7 GI:431154 (induced in meiotic prophase in lily microsporocytes) from (Lilium longiflorum)
0.31562	264359_at	at1g03320	expressed protein
0.31557	260534_at	no_match	no_match
0.31557	264791_at	at2g17845	short-chain dehydrogenase/reductase (SDR) family protein, contains similarity to 3-oxoacyl-(acyl-carrier protein) reductase SP:P51831 from (Bacillus subtilis)
0.31546	267575_at	at2g30690	expressed protein, contains Pfam profile PF04576: Protein of unknown function, DUF593; expression supported by MPSS
0.31527	245224_at	at3g29796	hypothetical protein
0.31511	265215_at	at1g05040	expressed protein
0.31506	263563_at	at2g15410	gypsy-like retrotransposon family, has a 4,1e-217 P-value blast match to GB:AAD19359 polyprotein (gypsy_Ty3-element) (Sorghum bicolor)
0.31504	262696_at	at1g75870	expressed protein
0.31498	265878_at	at2g42410	zinc finger (C2H2 type) family protein, contains Pfam profile: PF00096 zinc finger, C2H2 type
0.31496	255669_at	at4g00416	methyl-CpG-binding domain-containing protein, contains Pfam profile PF01429: Methyl-CpG binding domain
0.31493	261022_at	at1g12260	no apical meristem (NAM) family protein, similar to NAC2 (GI:6456751) (Arabidopsis thaliana); contains Pfam PF02365 : No apical meristem (NAM) protein
0.31493	247085_at	at5g66310	kinesin motor family protein, contains Pfam domain, PF00225: Kinesin motor domain
0.31485	261397_at	at1g79820	hexose transporter, putative, similar to hexose transporter GI:8347246 from (Solanum tuberosum); contains Pfam profile PF00083: major facilitator superfamily protein
0.31485	257806_at	at3g18670	ankyrin repeat family protein, contains ankyrin repeats, Pfam domain PF00023
0.31482	246937_at	at5g25370	phospholipase D, putative (PLDZETA), identical to phospholipase D zeta SP:P58766 from (Arabidopsis thaliana); similar to phospholipase D (Lycopersicon esculentum) GI:12060550; contains Pfam profile PF00614: Phospholipase D, Active site motif
0.31472	264813_at	at2g17890	calcium-dependent protein kinase family protein / CDPK family protein, contains Pfam domains, PF00069: Protein kinase domain and PF00036: EF hand
0.31469	262042_at	at1g80140	glycoside hydrolase family 28 protein / polygalacturonase (pectinase) family protein, similar to polygalacturonase GI:7381227 from (Lycopersicon esculentum); contains PF00295: Glycosyl hydrolases family 28 (polygalacturonases)
0.3146	255337_at	at4g04450	WRKY family transcription factor, similar to A, fatua wild oat ABF2 DNA-binding protein, GenBank accession number S61414
0.31457	260246_at	at1g74220	expressed protein, similar to GB:AAD20071 from (Arabidopsis thaliana)
0.31453	267170_at	at2g37585	glycosyltransferase family 14 protein / core-2/I-branching enzyme family protein, contains Pfam profile: PF02485 Core-2/I-Branching enzyme
0.31432	258836_at	at3g07210	expressed protein, predicted using genefinder
0.31425	251909_at	at3g53790	telomere-binding protein, putative, similar to telomere binding protein TBP1 (Nicotiana glutinosa) gi:23664357:gb:AAN39330
0.31412	247897_at	at5g57810	senescence-associated protein-related, similar to senescence-associated protein 5 (Hemerocallis hybrid cultivar) gi:3551954:gb:AAC34855
0.3141	266499_at	at2g06980	pseudogene, hypothetical protein
0.3141	251617_at	at3g58000	VQ motif-containing protein, contains PF05678: VQ motif
0.31406	261799_at	at1g30473	similar to heavy-metal-associated domain-containing protein [Arabidopsis thaliana] (TAIR:At3g05220,1); contains InterPro domain Heavy metal binding (InterPro:IPR006191); contains InterPro domain Heavy metal transport/detoxification protein (InterPro:IPR006121)
0.31393	253447_at	at4g32630	similar to human Rev interacting-like protein-related / hRIP protein-related [Arabidopsis thaliana] (TAIR:At4g13350,2); similar to human Rev interacting-like protein-related / hRIP protein-related [Arabidopsis thaliana] (TAIR:At4g13350,1); similar to human Rev interacting-like protein-like [Oryza sativa (japonica cultivar-group)] (GB:XP_464581,1); contains InterPro domain Human Rev interacting-li…
0.31381	262654_at	at1g14180	expressed protein
0.31377	246731_at	at5g27630	acyl-CoA binding family protein, similar to RING finger rngB protein, cytosolic - Dictyostelium discoideum, PIR:S68824; contains Pfam profiles PF01344: Kelch motif, PF00887: Acyl CoA binding protein (ACBP)
0.31368	262352_at	at1g64250	Mutator-like transposase family, has a 2,2e-20 P-value blast match to GB:AAA21566 mudrA of transposon=MuDR (MuDr-element) (Zea mays)
0.31356	260382_at	at1g73850	expressed protein, similar to expressed protein [Arabidopsis thaliana] (TAIR:At3g20260,1); similar to unknown protein [Oryza sativa (japonica cultivar-group)] (GB:XP_483358,1)
0.31355	264530_at	no_match	no_match
0.31354	245497_at	at4g16460	expressed protein
0.31334	267447_at	at2g33870	Ras-related GTP-binding protein, putative, similar to GTP-binding protein GI:303742 from (Pisum sativum)
0.31316	267156_at	at2g37610	hypothetical protein
0.31313	246097_at	at5g20270	expressed protein, contains Pfam domain, PF03006: Uncharacterised protein family (Hly-III / UPF0073)
0.31307	255050_at	at4g09700	expressed protein, similar to zinc finger protein (Arabidopsis thaliana) GI:976277
0.31302	256375_at	at1g66720	S-adenosyl-L-methionine:carboxyl methyltransferase family protein, similar to defense-related protein cjs1 (Brassica carinata)(GI:14009292)(Mol Plant Pathol (2001) 2(3):159-169)
0.31298	257820_at	at3g25220	FK506-binding protein 2-1 (FKBP15-1) / immunophilin / peptidyl-prolyl cis-trans isomerase / rotamase, identical to SP:Q38935 FK506-binding protein 2-1 precursor (EC 5,2,1,8) (Peptidyl-prolyl cis- trans isomerase) (PPiase) (Rotamase) (15 kDa FKBP) (FKBP-15-1) {Arabidopsis thaliana}, immunophilin (FKBP15-1) GB:U52046 (Arabidopsis thaliana) (Proc, Natl, Acad, Sci, U,S,A, 93 (14), 6964-6969 (1996))
0.31297	254813_at	at4g12350	transcription factor, putative (MYB42), identical to cDNA putative transcription factor (MYB42) GI:5823330
0.31294	260849_at	at1g21860	multi-copper oxidase type I family protein, similar to pollen-specific BP10 protein (SP:Q00624)(Brassica napus); contains Pfam profile: PF00394 Multicopper oxidase
0.31291	253896_at	at4g27190	disease resistance protein (NBS-LRR class), putative, domain signature NBS-LRR exists, suggestive of a disease resistance protein,
0.31284	260011_at	at1g68110	epsin N-terminal homology (ENTH) domain-containing protein / clathrin assembly protein-related, similar to clathrin assembly protein AP180 (GI:6492344) (Xenopus laevis); contains Pfam profile: PF01417 ENTH domain, suggesting involvement in endocytosis or cytoskeletal machinery
0.31275	255581_at	at4g01490	non-LTR retrotransposon family (LINE), has a 2,4e-44 P-value blast match to GB:AAB41224 ORF2 (LINE-element) (Rattus norvegicus)
0.31263	255090_at	at4g09360	disease resistance protein (NBS-LRR class), putative, domain signature NBS-LRR exists, suggestive of a disease resistance protein,
0.31263	248196_at	at5g54150	expressed protein, similar to unknown protein (pir::T05871)
0.31246	248921_at	at5g45950	GDSL-motif lipase/hydrolase family protein, similar to family II lipase EXL3 (GI:15054386) and EXL1 (GI:15054382) (Arabidopsis thaliana), anther-specific proline-rich protein APG (Arabidopsis thaliana) GI:22599; contains Pfam profile PF00657: Lipase/Acylhydrolase with GDSL-like motif
0.31234	265639_at	at2g27375	hypothetical protein
0.31232	265133_s_at	at1g51240	expressed protein, similar to hypothetical protein GB:AAD30637
		at1g51250	expressed protein, similar to hypothetical protein GB:AAD30637
0.31223	259007_at	at3g09370	myb family transcription factor (MYB3R3), contains Pfam profile: Myb DNA-binding proteins; identical to cDNA putative c-myb-like transcription factor (MYB3R3) GI:15375285
0.31218	265488_at	at2g15610	expressed protein
0.3121	250591_at	at5g07720	galactosyl transferase GMA12/MNN10 family protein, very low similarity to alpha-1,2-galactosyltransferase, Schizosaccharomyces pombe (SP:Q09174)
0.31207	262757_at	at1g16380	cation/proton exchanger, putative (CHX1), monovalent cation:proton antiporter family 2 (CPA2) member, PMID:11500563
0.312	252480_at	at3g46580	methyl-CpG-binding domain-containing protein, weak similarity to SP:P51608 Methyl-CpG-binding protein 2 (MeCP-2 protein) (MeCP2) {Homo sapiens}; contains Pfam profile PF01429: Methyl-CpG binding domain
0.31197	264555_at	at1g09360	invertase/pectin methylesterase inhibitor family protein, contains Pfam profile PF04043: Plant invertase/pectin methylesterase inhibitor
0.31196	260199_at	at1g67590	remorin family protein, contains Pfam domain, PF03763: Remorin, C-terminal region
0.31191	252553_at	at3g45910	expressed protein
0.31175	246938_at	at5g25380	cyclin 3a (CYC3a), nearly identical to cyclin 3a (Arabidopsis thaliana) GI:509425; contains Pfam profiles PF00134: Cyclin, N-terminal domain, PF02984: Cyclin, C-terminal domain
0.31172	260389_at	at1g74055	expressed protein
0.31166	264333_at	at1g61940	F-box family protein / tubby family protein, similar to putative Tub family protein GI:4309738 from (Arabidopsis thaliana)
0.31158	249935_at	at5g22420	acyl CoA reductase, putative, similar to acyl CoA reductase (Simmondsia chinensis) GI:5020215; contains Pfam profile PF03015: Male sterility protein
0.31158	258843_at	at3g04690	protein kinase family protein, contains protein kinase domain, Pfam:PF00069
0.31156	250052_at	at5g17830	expressed protein, contains Pfam domain, PF04515: Protein of unknown function, DUF580
0.31153	258964_at	at3g10540	3-phosphoinositide-dependent protein kinase, putative, similar to 3-phosphoinositide-dependent protein kinase-1 (Oryza sativa) gi:5001830:gb:AAD37166
0.31152	251548_at	at3g58870	expressed protein, predicted protein, Arabidopsis thaliana
0.31134	264164_at	at1g65295	expressed protein
0.31126	256005_at	at1g34080	gypsy-like retrotransposon family, has a 4,0e-88 P-value blast match to GB:AAD19359 polyprotein (gypsy_Ty3-element) (Sorghum bicolor)
0.31117	265598_at	at2g14270	pseudogene, protein phosphatase 2C, blastp match of 60% identity and 2,5e-08 P-value to GP:2582800:emb:CAA72341,1::Y11607 protein phosphatase 2C {Medicago sativa}
0.31116	256496_at	at1g31510	F-box family protein-related, contains weak hit to TIGRFAM TIGR01640 : F-box protein interaction domain; ; similar to F-box protein family, AtFBX9 (GI:20197985) (Arabidopsis thaliana)
0.31109	258510_at	at3g06600	expressed protein, ; expression supported by MPSS
0.31103	265784_at	at2g07280	expressed protein
0.31089	254184_at	at4g23970	expressed protein
0.31087	251510_at	at3g59170	F-box family protein, contains F-box domain Pfam:PF00646
0.31086	267281_at	at2g19400	protein kinase, putative, contains protein kinase domain, Pfam:PF00069
0.31085	257486_at	at1g63590	receptor-like protein kinase-related, contains Pfam PF01657: Domain of unknown function; similar to receptor-like protein kinase 4 (GI:13506745) {Arabidopsis thaliana}
0.31082	252657_at	at3g44780	expressed protein
0.31078	264898_at	at1g23205	invertase/pectin methylesterase inhibitor family protein, low similarity to pectinesterase from Phaseolus vulgaris SP:Q43111, Lycopersicon esculentum SP:Q43143; contains Pfam profile PF04043: Plant invertase/pectin methylesterase inhibitor
0.31076	252085_s_at	at3g52000	serine carboxypeptidase S10 family protein, similar to SP:P52711 Serine carboxypeptidase II-3 precursor (EC 3,4,16,6) Hordeum vulgare; contains Pfam profile PF0450 serine carboxypeptidase
		at3g52010	serine carboxypeptidase S10 family protein, similar to SP:P52711 Serine carboxypeptidase II-3 precursor (EC 3,4,16,6) Hordeum vulgare; contains Pfam profile PF0450 serine carboxypeptidase
0.31071	264499_at	at1g30795	hydroxyproline-rich glycoprotein family protein, contains proline-rich extensin domains, INTERPRO:IPR000694
0.3106	254183_at	at4g23960	F-box family protein, similar to SKP1 interacting partner 2 (SKIP2) TIGR_Ath1:At5g67250
0.31059	266866_at	at2g29940	ABC transporter family protein, similar to ABC1 protein GI:14331118 from (Nicotiana plumbaginifolia)
0.31046	258442_at	at3g01015	expressed protein, ; expression supported by MPSS
0.31045	262568_at	at1g34290	leucine-rich repeat family protein, conatins leucine rich repeat (LRR) domains, Pfam:PF00560; contains similarity to disease resistance protein GI:3894383 from (Lycopersicon esculentum)
0.31042	251881_at	at3g54250	mevalonate diphosphate decarboxylase, putative, similar to mevalonate diphosphate decarboxylase (Arabidopsis thaliana) gi:2288887:emb:CAA74700
0.31037	253781_at	at4g28580	magnesium transporter CorA-like family protein (MRS2-6), weak similarity to SP:Q01926 RNA splicing protein MRS2, mitochondrial precursor {Saccharomyces cerevisiae}; contains Pfam profile PF01544: CorA-like Mg2+ transporter protein
0.31024	249715_at	at5g35760	expressed protein, ; expression supported by MPSS
0.31015	246418_at	at5g16960	NADP-dependent oxidoreductase, putative, similar to probable NADP-dependent oxidoreductase (zeta-crystallin homolog) P1 (SP:Q39172)(gi:886428) and P2 (SP:Q39173)(gi:886430), Arabidopsis thaliana
0.31013	251511_at	at3g59180	expressed protein, contains a novel domain with similarity to F-box domain;
0.31007	263043_at	at1g23350	invertase/pectin methylesterase inhibitor family protein, contains Pfam profile PF04043: Plant invertase/pectin methylesterase inhibitor
0.31004	266558_at	at2g23900	glycoside hydrolase family 28 protein / polygalacturonase (pectinase) family protein, weak similarity to SP:P27644 Polygalacturonase (EC 3,2,1,15) (Pectinase) {Agrobacterium tumefaciens}; contains PF00295: Glycosyl hydrolases family 28
0.31004	260354_at	at1g69330	zinc finger (C3HC4-type RING finger) family protein, contains Pfam profile: PF00097 zinc finger, C3HC4 type (RING finger)
0.31003	263992_at	at2g12920	gypsy-like retrotransposon family, has a 1,2e-128 P-value blast match to GB:AAD19359 polyprotein (gypsy_Ty3-element) (Sorghum bicolor)
0.31001	247749_at	at5g58850	myb family transcription factor (MYB119), contains Pfam profile: PF00249 myb-like DNA binding domain
0.30978	261178_at	at1g04760	synaptobrevin family protein, similar to Vesicle-associated membrane protein 722 (AtVAMP722) Synaptobrevin-related protein 1 (SP:P47192) {Arabidopsis thaliana}
0.30966	262535_at	at1g17000	alpha, alpha-trehalose-phosphate synthase, UDP-forming, putative / trehalose-6-phosphate synthase, putative / UDP-glucose-glucosephosphate glucosyltransferase, putative, similar to trehalose-6-phosphate synthase SL-TPS/P (Selaginella lepidophylla) GI:4100325, GI:4468259 from (Pichia angusta); contains Pfam profiles PF00982: Glycosyltransferase family 20, PF02358: Trehalose-phosphatase
0.30957	249371_at	at5g40750	expressed protein
0.30923	249539_at	no_match	no_match
0.30923	260104_x_at	at1g35410	expressed protein
0.30915	253995_at	at4g26100	casein kinase, putative, similar to casein kinase I, delta isoform (Arabidopsis thaliana) SWISS-PROT:P42158; contains protein kinase domain, Pfam:PF00069
0.30898	251750_at	at3g55710	UDP-glucoronosyl/UDP-glucosyl transferase family protein, contains Pfam profile: PF00201 UDP-glucoronosyl and UDP-glucosyl transferase
0.30896	265906_at	at2g25565	expressed protein
0.30894	263388_at	at2g11690	CACTA-like transposase family (Tnp1/En/Spm), has a 4,8e-34 P-value blast match to ref:NP_189784,1: TNP1-related protein (Arabidopsis thaliana) (CACTA-element)
0.30886	265170_at	at1g23730	carbonic anhydrase, putative / carbonate dehydratase, putative, similar to SP:P27140 Carbonic anhydrase, chloroplast precursor (EC 4,2,1,1) (Carbonate dehydratase) {Arabidopsis thaliana}; contains Pfam profile PF00484: Carbonic anhydrase
0.30879	261502_at	at1g14440	zinc finger homeobox family protein / ZF-HD homeobox family protein
0.30877	262350_at	at2g48150	glutathione peroxidase, putative
0.30869	265236_s_at	atmg00550	hypothetical protein
		at2g07714	transcription factor-related, similar to male sterility 1 proteins (GI:15554513,GI:15554515)) (Arabidopsis thaliana)
0.30864	245884_at	at5g09300	2-oxoisovalerate dehydrogenase, putative / 3-methyl-2-oxobutanoate dehydrogenase, putative / branched-chain alpha-keto acid dehydrogenase E1 alpha subunit, putative, similar to branched-chain alpha-keto acid dehydrogenase E1-alpha subunit (Gallus gallus) GI:12964598; contains Pfam profile PF00676: Dehydrogenase E1 component
0.3086	255269_at	at4g05240	ubiquitin family protein, contains INTERPRO:IPR000626 ubiquitin domain
0.30858	251303_at	at3g61910	no apical meristem (NAM) family protein, no apical meristem (NAM) - Petunia hybrida, EMBL:PHDNANAM
0.30857	264481_at	at1g77200	encodes a member of the DREB subfamily A-4 of ERF/AP2 transcription factor family, The protein contains one AP2 domain, There are 17 members in this subfamily including TINY,
0.30857	263927_s_at	at2g21890	mannitol dehydrogenase, putative, similar to ELI3-2 (SP:Q02972), sinapyl alcohol dehydrogenase (Populus tremuloides) (gi:14279694); contains Pfam zinc-binding dehydrogenase domain PF00107
		at2g21730	mannitol dehydrogenase, putative, similar to ELI3-2 (SP:Q02972), sinapyl alcohol dehydrogenase (Populus tremuloides) (gi:14279694); contains Pfam zinc-binding dehydrogenase domain PF00107
0.30849	256895_at	at3g24680	zinc finger protein, putative, identical to zinc-finger protein GI:976277 from (Arabidopsis thaliana)
0.30847	265812_at	at2g18070	expressed protein
0.30846	259556_at	at1g21300	copia-like retrotransposon family, has a 3,9e-15 P-value blast match to GB:CAA72989 open reading frame 1 (Ty1_Copia-element) (Brassica oleracea)
0.3084	249263_at	at5g41730	protein kinase family protein, contains Pfam PF00069: Protein kinase domain
0.30836	245467_at	at4g16610	zinc finger (C2H2 type) family protein, contains Pfam domain, PF00096: Zinc finger, C2H2 type
0.30834	263450_at	at2g31500	calcium-dependent protein kinase, putative / CDPK, putative, similar to calcium-dependent protein kinase (Arabidopsis thaliana) gi:836942:gb:AAA67655; contains protein kinase domain, Pfam:PF00069; contains EF hand domain (calcium-binding EF-hand), Pfam:PF00036, INTERPRO:IPR002048
0.30832	265346_at	no_match	no_match
0.30818	251397_at	at3g60570	beta-expansin, putative (EXPB5), conatins similarity to beta-expansin GI:8118428 from (Oryza sativa); beta-expansin gene family, PMID:11641069
0.30811	266706_at	at2g03320	hypothetical protein
0.30803	266994_at	at2g34440	MADS-box family protein, similar to SP:Q9XGJ4 MADS box protein GGM13 {Gnetum gnemon}; contains Pfam profile PF00319: SRF-type transcription factor (DNA-binding and dimerisation domain)
0.30795	246718_at	at5g28930	expressed protein, various predicted proteins, Arabidopsis thaliana
0.30778	249191_at	at5g42760	expressed protein, similar to hypothetical protein [Streptomyces sp, KO-3988] (GB:BAD86809,1); contains InterPro domain Protein of unknown function DUF142 (InterPro:IPR003455)
0.30776	249647_at	at5g37040	F-box family protein, contains Pfam profile: PF00646 F-box domain
0.30776	256473_at	at1g42630	zinc knuckle (CCHC-type) family protein, contains Pfam profile PF00098: Zinc knuckle
0.30775	264601_at	at1g04540	C2 domain-containing protein, low similarity to cold-regulated gene SRC2 (Glycine max) GI:2055230; contains Pfam profile PF00168: C2 domain
0.30772	265406_at	at2g16610	CACTA-like transposase family (En/Spm), has a 6,1e-89 P-value blast match to GB:BAA20532 ORF of transposon Tdc1 (CACTA-element) (Daucus carota)
0.30764	267560_at	at2g45580	cytochrome P450 family protein, contains Pfam profile: PF00067 cytochrome p450
0.30754	250654_at	at5g06940	leucine-rich repeat family protein, contains protein kinase domain, Pfam:PF00069; contains leucine-rich repeats, Pfam:PF00560
0.30752	256606_at	at3g32960	hypothetical protein
0.30744	263994_at	at2g12900	expressed protein, similar to transcription factor(bZIP family) VSF-1 GI:3425907 from (Lycopersicon esculentum)
0.30742	264139_at	at1g78940	protein kinase family protein, contains protein kinase domain, Pfam:PF00069
0.30742	263848_at	at2g04580	hypothetical protein
0.3074	245883_at	at5g09500	40S ribosomal protein S15 (RPS15C), ribosomal protein S15 - Arabidopsis thaliana, EMBL:Z23161
0.30718	249593_at	at5g37900	seven in absentia (SINA) family protein, similar to SIAH1 protein (Brassica napus var, napus) GI:7657876; contains Pfam profile PF03145: Seven in absentia protein family
0.30714	261446_at	at1g21170	expressed protein
0.30706	247227_at	at5g65130	encodes a member of the DREB subfamily A-6 of ERF/AP2 transcription factor family, The protein contains one AP2 domain, There are 8 members in this subfamily including RAP2,4,
0.30697	262936_at	at1g79400	cation/proton exchanger, putative (CHX2), monovalent cation:proton antiporter family 2 (CPA2) member, PMID:11500563
0.30686	250136_at	at5g15380	cytosine methyltransferase, putative, similar to cytosine methyltransferase (Arabidopsis thaliana) GI:7658293; contains Pfam profile PF00627: UBA/TS-N domain
0.30681	248840_at	at5g46770	expressed protein
0.30681	252129_at	at3g50890	zinc finger homeobox family protein / ZF-HD homeobox family protein, hypothetical protein T8K22,16 - Arabidopsis thaliana, chromosome II BAC T8K22, PIR2:T00609
0.30675	258280_at	at3g26880	self-incompatibility protein-related, similar to S1 self-incompatibility protein (Papaver rhoeas) GI:452430
0.30674	246900_at	at5g25620	flavin-containing monooxygenase, putative / FMO, putative, similar to flavin-containing monooxygenases from Arabidopsis thaliana YUCCA2 GI:16555354, YUCCA3 GI:16555356; contains Pfam profile PF00070: Pyridine nucleotide-disulphide oxidoreductase
0.3066	257821_at	at3g25170	rapid alkalinization factor (RALF) family protein
0.30658	248020_at	at5g56490	FAD-binding domain-containing protein, strong similarity to At1g32300, At2g46740, At2g46750, At2g46760; contains PF01565: FAD binding domain
0.30656	247243_at	at5g64700	nodulin MtN21 family protein, similar to MtN21 GI:2598575 (root nodule development) from (Medicago truncatula); contains Pfam profile PF00892: Integral membrane protein
0.30645	266793_at	at2g03060	MADS-box family protein
0.30644	259147_at	no_match	no_match
0.30641	256078_at	at1g20670	DNA-binding bromodomain-containing protein, contains bromodomain, INTERPRO:IPR001487
0.30627	248503_at	at5g50470	CCAAT-box binding transcription factor Hap5a, putative, contains similarity to GI:14577940 CCAAT-binding protein subunit HAP5 {Hypocrea jecorina}
0.30624	255367_at	no_match	no_match
0.3061	267195_at	at2g30940	protein kinase family protein, contains protein kinase domain, Pfam:PF00069
0.30607	248470_at	at5g50830	expressed protein
0.30592	257523_at	at3g01620	glycosyl transferase family 17 protein, low similarity to beta-1,4-mannosyl-glycoprotein beta-1,4-N-acetylglucosaminyltransferase (EC 2,4,1,144) from Mus musculus (SP:Q10470), Rattus norvegicus (SP:Q02527), Homo sapiens (SP:Q09327) ; contains Pfam profile PF04724 :Glycosyltransferase family 17
0.3059	256817_at	at3g21410	F-box family protein (FBW1), contains similarity to F-box domain IPR:001810;
0.30559	261423_at	at1g18750	MADS-box protein (AGL65), similar to homeodomain transcription factor (AGL30) GI:3461830 from (Arabidopsis thaliana); contains Pfam domain PF00319: SRF-type transcription factor (DNA-binding and dimerisation domain); PMID: 12837945
0.30553	266952_at	at2g34555	gibberellin 2-oxidase / GA2-oxidase (GA2OX3), identical to ga2ox3 (GI:4678370)
0.3055	255620_at	at4g01380	plastocyanin-like domain-containing protein
0.30544	267087_at	at2g32460	myb family transcription factor (MYB101), identical to putative transcription factor MYB101 GI:18087348 from (Arabidopsis thaliana)
0.30531	255837_at	at2g33460	p21-rho-binding domain-containing protein, contains Pfam PF00786: P21-Rho-binding domain
0.30526	251219_at	at3g62390	expressed protein, several hypothetical proteins - Arabidopsis thaliana
0.30519	259451_at	at1g13890	SNAP25 homologous protein, putative / synaptosomal-associated protein SNAP25-like, putative (SNAP30), identical to SP:Q9LMG8 Putative SNAP25 homologous protein SNAP30 (AtSNAP30) (Synaptosomal-associated protein SNAP25-like 3) {Arabidopsis thaliana}; similar to SP:Q9S7P9 SNAP25 homologous protein SNAP33 (AtSNAP33) (Synaptosomal-associated protein SNAP25-like 1) (SNAP-25 like protein 1) (Snap25a) {…
0.30513	260547_at	at2g43550	Encodes a defensin-like (DEFL) family protein,
0.30507	264196_at	at1g22670	protease-associated zinc finger (C3HC4-type RING finger) family protein, contains Pfam domain, PF02225: protease-associated (PA) domain and Pfam domain, PF00097: Zinc finger, C3HC4 type (RING finger); similar to ReMembR-H2 protein JR702 (Arabidopsis thaliana) gi:6942149:gb:AAF32326
0.305	257326_s_at	atmg01230	hypothetical protein
		at2g07697	non-LTR retrotransposon family (LINE), has a 1,9e-23 P-value blast match to GB:NP_038605 L1 repeat, Tf subfamily, member 30 (LINE-element) (Mus musculus)
0.30495	257779_at	at3g26940	protein kinase family protein, contains protein kinase domain, Pfam:PF00069
0.30488	254282_at	no_match	no_match
0.30465	252690_at	at3g44040	expressed protein
0.30461	251107_at	at5g01610	expressed protein, contains Pfam profile PF04398: Protein of unknown function, DUF538
0.30455	259338_at	at3g03800	syntaxin, putative (SYP131), similar to SP:Q9ZSD4 Syntaxin 121 (AtSYP121) (Syntaxin-related protein At-Syr1) {Arabidopsis thaliana}
0.30454	245499_at	at4g16480	sugar transporter family protein, similar to SP:Q96QE2 Proton myo-inositol co-transporter (Hmit) (Homo sapiens); contains Pfam profile PF00083: major facilitator superfamily protein
0.30438	250565_at	at5g08000	glycosyl hydrolase family protein 17, similar to beta-1,3-glucanase GI:15150341 from (Camellia sinensis); C-terminal homology only
0.30424	262752_at	at1g16330	cyclin family protein, similar to SP:P25011 G2/mitotic-specific cyclin S13-6 (B-like cyclin) {Glycine max}; contains Pfam profiles PF00134: Cyclin, N-terminal domain, PF02984: Cyclin, C-terminal domain
0.30423	262735_at	at1g28630	expressed protein, ; expression supported by MPSS
0.30421	264186_at	at1g54570	esterase/lipase/thioesterase family protein, contains Interpro entry IPR000379
0.30421	264420_at	at1g43320	hypothetical protein
0.3042	264361_at	at1g03300	agenet domain-containing protein, contains Pfam PF05641: Agenet domain
0.30418	260205_at	at1g70700	expressed protein
0.30414	252556_at	at3g45950	splicing factor-related, similar to step II splicing factor SLU7 (Homo sapiens) GI:4249705
0.30411	252399_at	at3g48010	cyclic nucleotide-regulated ion channel, putative (CNGC16), similar to cyclic nucleotide and calmodulin-regulated ion channel (cngc6) GI:4581207 from (Arabidopsis thaliana)
0.30408	265178_at	at1g23540	protein kinase family protein, contains Pfam domain, PF00069: Protein kinase domain
0.30403	265862_at	at2g01780	S-locus glycoprotein, putative, similar to S-locus glycoprotein from (Brassica oleracea) GI:2351138, (Brassica napus) GI:17868; contains Pfam profile PF01453: Lectin (probable mannose binding)
0.30395	250652_at	at5g06920	expressed protein
0.30392	245908_at	at5g09360	laccase family protein / diphenol oxidase family protein, similar to laccase (Pinus taeda)(GI:13661201)
0.3039	254841_at	at4g11940	hypothetical protein, predicted proteins Arabidopsis thaliana
0.3039	253831_at	at4g27580	expressed protein
0.30387	255964_at	at1g22275	expressed protein
0.30383	263369_at	at2g20480	expressed protein
0.30381	265243_at	at2g43040	calmodulin-binding protein, similar to pollen-specific calmodulin-binding protein MPCBP GI:10086260 from (Zea mays); contains Pfam profile PF00515: TPR Domain
0.30378	255771_at	at1g18550	kinesin motor protein-related, contains similarity to kinesin-related protein GI:4493964 from (Plasmodium falciparum)
0.30372	263045_at	at2g05370	expressed protein, similar to SGS2 (GI:8164028) (Arabidopsis thaliana); similar to RNA-dependent RNA polymerase (GI:8248473) (Arabidopsis thaliana)
0.3036	247402_at	at5g62750	expressed protein, predicted proteins, Caenorhabditis elegans
0.30358	252658_at	at3g44800	meprin and TRAF homology domain-containing protein / MATH domain-containing protein
0.30351	251765_at	no_match	no_match
0.30349	252532_at	at3g46570	glycosyl hydrolase family 17 protein, similar to glucan endo-1,3-beta-glucosidase precursor SP:P52409 from (Triticum aestivum)
0.3034	258012_at	at3g19310	expressed protein, similar to GB:CAB16796 from (Arabidopsis thaliana)
0.30335	259741_at	at1g71020	armadillo/beta-catenin repeat family protein / U-box domain-containing protein, contains Pfam domain, PF00514: Armadillo/beta-catenin-like repeats and Pfam, PF04564: U-box domain
0.30335	261683_at	at1g47300	F-box family protein, similar to hypothetical protein GB:AAD22295 GI:4544385 from (Arabidopsis thaliana)
0.30323	248893_at	at5g46310	WRKY family transcription factor, identical to WRKY transcription factor 8 GI:15384212 from (Arabidopsis thaliana)
0.30321	258030_at	at3g27590	expressed protein
0.3032	265829_at	no_match	no_match
0.30318	262997_at	at1g54480	leucine-rich repeat family protein, contains leucine rich-repeat (LRR) domains Pfam:PF00560, INTERPRO:IPR001611; contains similarity to disease resistance protein GI:3894383 from (Lycopersicon esculentum)
0.30315	264496_at	at1g27285	copia-like retrotransposon family, has a 0, P-value blast match to GB:AAC02666 polyprotein (Ty1_Copia-element) (Arabidopsis thaliana)
0.30312	256028_at	at1g34140	polyadenylate-binding protein, putative / PABP, putative, non-consensus splice donor TA at exon 1; similar to polyadenylate-binding protein (poly(A)-binding protein) from (Triticum aestivum) GI:1737492, (Nicotiana tabacum) GI:7673355, {Arabidopsis thaliana} SP:P42731; contains InterPro entry IPR000504: RNA-binding region RNP-1 (RNA recognition motif) (RRM), Only member of the class IV PABP family,
0.3031	245170_at	at2g47570	60S ribosomal protein L18 (RPL18A)
0.30299	254643_at	at4g18820	expressed protein
0.30299	249138_at	at5g43070	MFP1 attachment factor, putative, contains similarity to MFP1 attachment factor 1 similar to MFP1 attachment factor 1 (Glycine max) gi:7546729:gb:AAF63659
0.30299	261045_at	at1g01310	allergen V5/Tpx-1-related family protein, similar to pathogenesis related protein-1 GB:AAC25629 GI:3290004 from (Zea mays); contains Pfam profile PF00188: SCP-like extracellular protein
0.30297	245919_at	at5g28780	hypothetical protein, various predicted proteins, Arabidopsis thaliana
0.30289	264269_at	at1g60240	apical meristem formation protein-related, contains similarity to CUC1 (Arabidopsis thaliana) gi:12060422:dbj:BAB20598 and NAM (Petunia x hybrida) gi:1279640:emb:CAA63101
0.30283	266382_at	at2g14595	Mutator-like transposase family, has a 4,1e-55 P-value blast match to Q9SHN7 /450-633 Pfam PF03108 MuDR family transposase (MuDr-element domain)
0.30283	267252_at	no_match	no_match
0.30277	258491_at	at3g02700	NC domain-containing protein, contains Pfam domain, PF04970: NC domain
0.3027	265536_at	at2g15880	leucine-rich repeat family protein / extensin family protein, similar to extensin-like protein (Lycopersicon esculentum) gi:5917664:gb:AAD55979; contains leucine-rich repeats, Pfam:PF00560; contains proline rich extensin domains, INTERPRO:IPR002965
0.30267	264147_at	at1g02205	CER1 protein, identical to maize gl1 homolog (glossy1 locus) GI:1209703 and CER1 GI:1199467 from (Arabidopsis thaliana)
0.30234	253250_at	at4g34690	expressed protein
0.30232	261819_at	at1g11410	S-locus protein kinase, putative, similar to receptor-like protein kinase (Arabidopsis thaliana) gi:4008008:gb:AAC95352; contains S-locus glycoprotein family domain, Pfam:PF00954
0.30231	257522_at	at3g08990	yippee family protein, similar to qdgl-1 (Coturnix coturnix) GI:10441650, Yippee protein (Drosophila melanogaster) GI:5713279; contains Pfam profile PF03226: Yippee putative zinc-binding protein
0.30226	246519_at	at5g15780	pollen Ole e 1 allergen and extensin family protein, contains Pfam profile PF01190: Pollen proteins Ole e I family
0.30221	248982_at	at5g45120	aspartyl protease family protein, contains Pfam profile: PF00026 eukaryotic aspartyl protease
0.3022	263271_s_at	at5g28970	Ulp1 protease family protein, contains Pfam profile PF02902: Ulp1 protease family, C-terminal catalytic domain
		at5g36030	Ulp1 protease family protein, contains Pfam profile PF02902: Ulp1 protease family, C-terminal catalytic domain; simlar to At4g19310, At5g36030
		at4g19310	Ulp1 protease family protein, similar to At5g36030, At1g35110; contains Pfam profile PF02902: Ulp1 protease family, C-terminal catalytic domain
		at2g11480	pseudogene, hypothetical protein
		at1g35110	Ulp1 protease family protein, similar to At5g28170, At1g44880, At3g42530, At4g19320, At5g36020, At4g03970, At3g43010, At2g10350 ; contains Pfam profile PF02902: Ulp1 protease family, C-terminal catalytic domain
0.30219	265635_at	at2g25360	zinc finger protein-related, contains weak similarity to zinc finger proteins and Pfam PF01485: IBR domain
0.30212	265602_at	at2g14380	gypsy-like retrotransposon family, has a 1,6e-123 P-value blast match to GB:AAD19359 polyprotein (gypsy_Ty3-element) (Sorghum bicolor)
0.30208	252333_at	at3g48830	polynucleotide adenylyltransferase family protein / RNA recognition motif (RRM)-containing protein, similar to SP:P13685 Poly(A) polymerase (EC 2,7,7,19) {Escherichia coli O157:H7}; contains Pfam profiles PF01743: polyA polymerase family protein, PF00076: RNA recognition motif, (a,k,a, RRM, RBD, or RNP domain)
0.30195	252797_at	at3g42300	expressed protein
0.30189	265492_at	at2g15660	similar to MADS-box family protein [Arabidopsis thaliana] (TAIR:At2g40210,1); similar to unnamed protein product [Oryza sativa (japonica cultivar-group)] (GB:NP_908461,1); similar to putative MADS-box protein AGL35 [Oryza sativa (japonica cultivar-group)] (GB:BAD86857,1)
0.30186	245964_at	at5g19720	tRNA synthetase class I (E and Q) family protein, similar to tRNA-glutamine synthetase (Lupinus luteus) GI:2995455; contains Pfam profile PF03950: tRNA synthetases class I (E and Q), anti-codon binding domain
0.30182	254407_at	at4g21370	S-locus protein kinase, putative, similar to SRKa (Arabidopsis lyrata) gi:13620927:dbj:BAB40986; contains Pfam domains PF00954: S-locus glycoprotein family, PF00069: Protein kinase domain and PF01453: Lectin (probable mannose binding)
0.30166	255386_at	at4g03620	myosin heavy chain-related, contains weak similarity to Swiss-Prot:P24733 myosin heavy chain, striated muscle (Aequipecten irradians)
0.30166	266048_at	at2g40790	thioredoxin family protein, contains Pfam profile: PF00085 thioredoxin
0.30165	247519_at	at5g61430	no apical meristem (NAM) family protein, PF02365 : No apical meristem (NAM) protein; similar to cup-shaped cotyledon CUC2 (GI:1944132) (Arabidopsis thaliana)
0.30161	245902_at	at5g11080	ubiquitin family protein, contains INTERPRO:IPR000626 ubiquitin domain
0.30158	263527_at	at2g24810	pathogenesis-related thaumatin family protein, similar to thaumatin-like protein (Arabidopsis thaliana) GI:2435406; contains Pfam profile PF00314: Thaumatin family
0.30157	263458_at	at2g22290	Ras-related GTP-binding protein, putative, similar to GTP-binding protein GI:550072 from (Homo sapiens)
0.30153	249535_at	at5g38820	amino acid transporter family protein, low similarity to N system amino acids transporter NAT-1 (Mus musculus) GI:7406950; contains Pfam profile PF01490: Transmembrane amino acid transporter protein
0.3015	249363_at	at5g40560	DegP protease, putative, contains similarity to DegP2 protease GI:13172275 from (Arabidopsis thaliana)
0.30147	264253_at	at1g09170	kinesin motor protein-related, similar to GB:AAB61066
0.30147	263634_at	at2g11940	gypsy-like retrotransposon family, has a 7,0e-189 P-value blast match to GB:AAD19359 polyprotein (gypsy_Ty3-element) (Sorghum bicolor)
0.30145	258753_at	at3g09530	exocyst subunit EXO70 family protein, contains Pfam domain PF03081: Exo70 exocyst complex subunit;
0.30138	257422_at	at1g11940	expressed protein, contains Pfam profile PF03267: Arabidopsis protein of unknown function, DUF266
0.3013	249420_at	at5g39820	no apical meristem (NAM) family protein, contains Pfam PF02365: No apical meristem (NAM) domain; NAC domain protein NAM, Arabidopsis thaliana, gb:AAD17313
0.30123	267272_at	no_match	no_match
0.30117	247479_at	at5g62380	no apical meristem (NAM) family protein, contains Pfam PF02365: No apical meristem (NAM) domain; OsNAC7, Oryza sativa, EMBL:AB028186
0.30112	245577_at	at4g14780	protein kinase, putative, similar to protein kinase ATMRK1 (Arabidopsis thaliana) gi:2351097:dbj:BAA22079
0.30105	245695_at	at5g04270	zinc finger (DHHC type) family protein, low similarity to Golgi-specific DHHC zinc figer protein (Mus musculus) GI:21728103; contains Pfam profile PF01529: DHHC zinc finger domain
0.30102	245643_at	at1g25340	myb family transcription factor (MYB116), contains Pfam profile: PF00249 myb-like DNA-binding domain
0.30098	262279_at	at1g68630	expressed protein, similar to PGPS/D12 (Petunia x hybrida) GI:4105794; contains Pfam profile PF04749: Protein of unknown function, DUF614
0.30096	267186_at	at2g44090	expressed protein
0.30057	257445_x_at	at2g10390	hypothetical protein
0.30056	245133_at	at2g45310	NAD-dependent epimerase/dehydratase family protein, similar to nucleotide sugar epimerase from Vibrio vulnificus GI:3093975 (PID:g3093975), WbnF (Escherichia coli) GI:5739472, CAPI protein {Staphylococcus aureus} SP:P39858; contains Pfam profile PF01370 NAD dependent epimerase/dehydratase family
0.30054	248087_at	at5g55060	similar to expressed protein [Arabidopsis thaliana] (TAIR:At5g58510,1); similar to unnamed protein product [Tetraodon nigroviridis] (GB:CAF94658,1)
0.30054	260467_at	at1g10890	F-box family protein, contains Pfam PF00646: F-box domain; contains TIGRFAM TIGR01640 : F-box protein interaction domain
0.30043	266741_s_at	at2g03030	Toll-Interleukin-Resistance (TIR) domain-containing protein, domain signature TIR exists, suggestive of a disease resistance protein,
		at2g03300	Toll-Interleukin-Resistance (TIR) domain-containing protein, domain signature TIR exists, suggestive of a disease resistance protein,
0.30033	248608_at	at5g49460	ATP-citrate synthase, putative / ATP-citrate (pro-S-)-lyase, putative / citrate cleavage enzyme, putative, strong similarity to ATP:citrate lyase (Capsicum annuum) GI:13160653; contains Pfam profiles PF00549: CoA-ligase, PF02629: CoA binding domain
0.30033	255100_at	no_match	no_match
0.30023	246660_at	at5g35180	expressed protein
0.30019	249496_s_at	at5g39200	expressed protein, predicted proteins - Arabidopsis thaliana
		at5g39140	expressed protein
		at5g39170	expressed protein
0.30018	249173_at	at5g43000	expressed protein
0.29998	263910_at	at2g36550	expressed protein
0.29988	257801_at	at3g18750	protein kinase family protein, contains protein kinase domain, Pfam:PF00069
0.29985	267426_at	at2g34820	basic helix-loop-helix (bHLH) family protein, contains Pfam profile: PF00010 helix-loop-helix DNA-binding domain
0.29977	252943_at	at4g39330	mannitol dehydrogenase, putative, nearly identical to SP:P42734, probable mannitol dehydrogenase
0.29951	263454_at	at2g22160	cysteine endopeptidase-related, similar to cysteine endopeptidase precursor GI:2944446 from (Ricinus communis)
0.29931	253459_at	at4g32080	expressed protein, ; expression supported by MPSS
0.29917	265400_at	at2g10940	protease inhibitor/seed storage/lipid transfer protein (LTP) family protein, similar to proline-rich cell wall protein (Medicago sativa) GI:3818416; contains Pfam profile PF00234 Protease inhibitor/seed storage/LTP family
0.2991	259799_at	at1g72290	trypsin and protease inhibitor family protein / Kunitz family protein, similar to water-soluble chlorophyll protein (Raphanus sativus var, niger) GI:16945735, BnD22 drought induced protein (Brassica napus) GI:17813; contains Pfam profile PF00197: Trypsin and protease inhibitor
0.29908	254149_at	at4g24300	hypothetical protein, hypothetical protein - Arabidopsis thaliana, PIR2:T05128
0.29896	255138_at	at4g08380	proline-rich extensin-like family protein, contains proline-rich extensin domains, INTERPRO:IPR002965
0.29891	262436_at	at1g47610	transducin family protein / WD-40 repeat family protein, contains 7 WD-40 repeats (PF00400); similar to En/Spm-like transposon protein (GI:2739374) (Arabidopsis thaliana)
0.29879	252762_at	at3g42780	hypothetical protein, hypothetical protein MZB10,16 - Arabidopsis thaliana, EMBL:AC009326
0.29856	262718_at	at1g43570	expressed protein
0.29834	264426_at	at1g61760	harpin-induced protein-related / HIN1-related / harpin-responsive protein-related, similar to hin1 (Nicotiana tabacum) GI:1619321
0.29834	248609_at	at5g49440	expressed protein
0.29828	245636_at	at1g25240	epsin N-terminal homology (ENTH) domain-containing protein / clathrin assembly protein-related, contains Pfam PF01417: ENTH domain, ENTH (Epsin N-terminal homology) domain; similar to clathrin assembly protein AP180 (GI:6492344) (Xenopus laevis)
0.29827	257413_at	at1g22910	RNA recognition motif (RRM)-containing protein, contains InterPro entry IPR000504: RNA-binding region RNP-1 (RNA recognition motif) (RRM); similar to GB:AAC33496
0.29827	252773_at	at3g42910	expressed protein, ; expression supported by MPSS
0.29821	256644_at	at3g32300	pseudogene, hypothetical protein
0.29815	258451_at	at3g22360	alternative oxidase 1b, mitochondrial (AOX1B), identical to GB:O23913 (SP:O23913) from (Arabidopsis thaliana)
0.29815	249707_at	at5g35640	hypothetical protein, contains Pfam profile PF04396: Protein of unknown function, DUF537
0.298	251697_at	at3g56600	phosphatidylinositol 3- and 4-kinase family protein, low similarity to 55 kDa type II phosphatidylinositol 4-kinase (Rattus norvegicus) GI:13660755; contains Pfam profile PF00454: Phosphatidylinositol 3- and 4-kinase
0.298	249447_at	at5g39400	pollen specific phosphatase, putative / phosphatase and tensin, putative (PTEN1), identical to phosphatase and tensin homolog (Arabidopsis thaliana) GI:21535746
0.29796	266915_at	at2g45870	expressed protein, contains Pfam profile PF05249: Uncharacterised protein family (UPF0187)
0.29793	249150_at	at5g43340	inorganic phosphate transporter, identical to inorganic phosphate transporter (Arabidopsis thaliana) GI:3869190
0.29792	254757_at	at4g13240	member of KPP-like gene family, homolog of KPP (kinase partner protein) gene in tomato; expressed protein, contains Pfam profile PF03759: Domain of unknown function (DUF315)
0.2979	262004_at	at1g64480	calcineurin B-like protein 8 (CBL8), identical to calcineurin B-like protein 8 (GI:15866276) (Arabidopsis thaliana); similar to CALCINEURIN B SUBUNIT GB:P25296 from (Saccharomyces cerevisiae)
0.29778	257884_at	at3g16960	expressed protein
0.29778	246783_at	at5g27360	sugar-porter family protein 2 (SFP2), identical to sugar-porter family protein 2 (Arabidopsis thaliana) GI:14585701
0.29773	255120_x_at	at4g08890	Mutator-like transposase family, has a 5,6e-82 P-value blast match to O65231 /281-442 Pfam PF03108 MuDR family transposase (MuDr-element domain)
0.29768	264387_at	at1g11990	expressed protein, contains Pfam PF03138: Plant protein family, The function of this family of plant proteins is unknown; previously annotated as 'growth regulator protein -related' based on similarity to axi 1 protein (GB:X80301) (GI:559920) from (Nicotiana tabacum), which, due to scienitific fraud was retracted, Retraction in: Schell J, EMBO J 1999 May 17;18(10):2908, PMID:10400497,; expression…
0.29764	253690_at	at4g29550	expressed protein, contains Pfam profile PF04776: Protein of unknown function (DUF626)
0.29758	262282_at	at1g68610	expressed protein, similar to PGPS/D12 (Petunia x hybrida) GI:4105794; contains Pfam profile PF04749: Protein of unknown function, DUF614
0.29753	265397_at	at2g11090	expressed protein
0.29752	258605_at	at3g02970	phosphate-responsive 1 family protein, similar to phi-1 (phosphate-induced gene) (Nicotiana tabacum) GI:3759184; contains Pfam profile PF04674: Phosphate-induced protein 1 conserved region
0.29732	248350_at	at5g52160	protease inhibitor/seed storage/lipid transfer protein (LTP) family protein, contains Pfam protease inhibitor/seed storage/LTP family domain PF00234
0.29727	259081_at	at3g05030	sodium proton exchanger, putative (NHX2), similar to sodium proton exchanger Nhx1 GB:AAD16946 (Arabidopsis thaliana); Member of The Monovalent Cation:Proton Antiporter (CPA1) Family, PMID:11500563
0.29711	250204_at	at5g13990	exocyst subunit EXO70 family protein, contains Pfam domain PF03081: Exo70 exocyst complex subunit;
0.29711	260237_at	at1g74430	myb family transcription factor (MYB95), contains Pfam profile: PF00249 myb-like DNA-binding domain
0.29705	254507_at	at4g20160	expressed protein, ; expression supported by MPSS
0.29697	250507_at	at5g09940	expressed protein
0.29694	256660_at	at3g12060	expressed protein, similar to hypothetical protein GB:CAB82953 GI:7340710 from (Arabidopsis thaliana)
0.29693	248275_at	at5g53520	oligopeptide transporter OPT family protein, similar to SP:P40900 Sexual differentiation process protein isp4 {Schizosaccharomyces pombe}, oligopeptide transporter Opt1p (Candida albicans) GI:2367386; contains Pfam profile PF03169: OPT oligopeptide transporter protein
0.2969	262817_at	at1g11770	FAD-binding domain-containing protein, similar to SP:P30986 reticuline oxidase precursor (Berberine-bridge-forming enzyme) (BBE) (Tetrahydroprotoberberine synthase) (Eschscholzia californica); contains PF01565 FAD binding domain
0.29687	261987_at	at1g33710	expressed protein, ; expression supported by MPSS
0.29668	253406_at	at4g32890	zinc finger (GATA type) family protein, GATA transcription factor 3, Arabidopsis thaliana, gb:Y13650
0.29664	265506_at	at2g15540	non-LTR retrotransposon family (LINE), has a 2,7e-33 P-value blast match to GB:NP_038607 L1 repeat, Tf subfamily, member 9 (LINE-element) (Mus musculus)
0.2966	247784_at	at5g58810	subtilisin-like serine protease, pseudogene, contains similarity to prepro-cucumisin GI:807698 from (Cucumis melo); non-consensus acceptor site AA at exon 6; blastp match of 43% identity and 2,1e-113 P-value to GP:13325079:gb:AAD02075,3::AF036960 subtilisin-like protease C1 {Glycine max}
0.29656	260661_at	at1g19500	expressed protein
0.29652	253149_at	at4g35650	isocitrate dehydrogenase, putative / NAD+ isocitrate dehydrogenase, putative, strong similarity to NAD+ dependent isocitrate dehydrogenase subunit 1 (Arabidopsis thaliana) GI:1766046
0.29651	253525_at	at4g31330	expressed protein, contains Pfam profile PF04654: Protein of unknown function, DUF599
0.29642	264283_at	at1g61850	patatin family protein, similar to membrane-associated calcium-independent phospholipase A2 gamma; IPLA2 gamma (Homo sapiens) GI:8453174; contains Patatin domain PF01734, PF00514: Armadillo/beta-catenin-like repeat
0.29638	261016_at	at1g26560	glycosyl hydrolase family 1 protein, contains Pfam PF00232 : Glycosyl hydrolase family 1 domain; TIGRFAM TIGR01233: 6-phospho-beta-galactosidase; similar to amygdalin hydrolase isoform AH I precursor (GI:16757966) (Prunus serotina)
0.29632	259513_at	at1g12430	armadillo/beta-catenin repeat family protein / kinesin motor family protein
0.29626	252795_at	no_match	no_match
0.29624	265869_at	at2g01760	two-component responsive regulator family protein / response regulator family protein, similar to response regulator 9 (GI:14189890) (Zea mays); similar to ARR1 protein (GI:4210449) (Arabidopsis thaliana); contains Pfam profile: PF00072 response regulator receiver domain
0.2962	254170_at	at4g24430	expressed protein
0.29618	265038_at	at1g03920	protein kinase, putative, contains protein kinase domain, Pfam:PF00069
0.29616	251648_at	at3g57720	protein kinase, putative, contains protein kinase domain, Pfam:PF00069
0.29613	245705_at	at5g04390	zinc finger (C2H2 type) family protein, contains Pfam domain, PF00096: Zinc finger, C2H2 type
0.29608	256701_at	at3g52270	expressed protein
0.29606	260402_at	at1g69820	gamma-glutamyltranspeptidase family protein, similar to SP:P19440 Gamma-glutamyltranspeptidase 1 precursor (EC 2,3,2,2) (Gamma-glutamyltransferase 1) (CD224 antigen) {Homo sapiens}; contains Pfam profilePF01019: Gamma-glutamyltranspeptidase
0.29579	258600_at	at3g02810	protein kinase family protein, contains protein kinase domain, Pfam:PF00069
0.29577	245640_at	at1g25330	basic helix-loop-helix (bHLH) family protein, contains Pfam profile: PF00010 helix-loop-helix DNA-binding domain
0.29573	254640_at	at4g18790	NRAMP metal ion transporter 5, putative (NRAMP5), identical to heavy metal transporter (Arabidopsis thaliana)gi:12657269:emb:CAC27822; similar to metal transporter Nramp3 (Arabidopsis thaliana) gi:6468012:gb:AAF13278; member of the natural resistance-associated macrophage protein (NRAMP) metal transporter family, PMID:11500563
0.29567	253844_at	at4g27930	expressed protein
0.29559	252966_at	at4g38870	F-box family protein, contains Pfam profile: PF00646 F-box domain
0.29544	266301_at	at2g26960	myb family transcription factor (MYB81), contains PFAM profile: myb DNA binding domain PF00249; identical to cDNA putative transcription factor (MYB81) mRNA, partial cds GI:3941513
0.29544	265981_s_at	at4g19280	expressed protein
		at2g11166	pseudogene, hypothetical protein
		at5g36060	hypothetical protein
0.29542	259836_at	at1g52240	member of KPP-like gene family, homologs of KPP (kinase partner protein) gene in tomato, expressed protein, contains Pfam profile PF03759: Domain of unknown function (DUF315)
0.29542	255272_at	at4g05270	ubiquitin family protein, contains INTERPRO:IPR000626 ubiquitin domain
0.29541	263393_at	at2g10500	hypothetical protein, similar to At2g10840, At5g35280, At2g05860, At4g07310, At4g07430, At1g39270
0.29535	248156_at	at5g54410	hypothetical protein
0.2953	256032_at	at1g34090	copia-like retrotransposon family, has a 8,8e-131 P-value blast match to GB:BAA78423 polyprotein (Ty1_Copia-element) (Arabidopsis thaliana)GB:BAA78423 polyprotein (Ty1_Copia-element) (Arabidopsis thaliana)GB:BAA78423 polyprotein (Ty1_Copia-element) (Arabidopsis thaliana)gi:4996361:dbj:BAA78423,1: polyprotein (Arabidopsis thaliana) (Ty1_Copia-element)
0.29522	263748_at	at2g21480	protein kinase family protein, contains protein kinase domain, Pfam:PF00069
0.29518	267376_at	at2g26330	leucine-rich repeat protein kinase, putative (ERECTA), identical to uncharacterized receptor protein kinase ERECTA (Arabidopsis thaliana) gi:1389566:dbj:BAA11869; contains Pfam domains PF00560: Leucine Rich Repeat and PF00069: Protein kinase domain
0.29516	264593_at	at2g17800	Rac-like GTP-binding protein (ARAC1) (ATGP2), identical to Rac-like GTP-binding protein (ARAC1) SP:Q38902 from (Arabidopsis thaliana)
0.29514	257376_at	at2g32350	ubiquitin family protein, contains INTERPRO:IPR000626 ubiquitin domain
0.295	251691_at	at3g56520	no apical meristem (NAM) family protein, similar to nam-like protein 5 (GI:21105738 ) (Petunia x hybrida); hypothetical protein SENU5, senescence up-regulated - Lycopersicon eculentum, PIR:T07182
0.29499	252741_at	at3g43280	expressed protein, predicted protein, Arabidopsis thaliana
0.29497	257283_at	at3g29750	expressed protein
0.29497	252818_at	at3g42590	hypothetical protein, similar to At2g16170, At2g06640, At2g12110, At2g12100, At2g05460
0.29492	267497_at	at2g30540	glutaredoxin family protein, contains INTERPRO Domain IPR002109, Glutaredoxin (thioltransferase)
0.29487	256842_at	at3g31930	expressed protein
0.29484	258564_at	at3g06560	poly (A) polymerase family protein, similar to SP:Q9BWT3 Poly(A) polymerase gamma (EC 2,7,7,19) (PAP gamma) (Polynucleotide adenylyltransferase gamma) (SRP RNA 3' adenylating enzyme) {Homo sapiens}; contains Pfam profiles PF04926: Poly(A) polymerase predicted RNA binding domain, PF04928: Poly(A) polymerase central domain
0.29481	252819_at	at3g42600	hypothetical protein
0.29476	264827_at	at1g03390	transferase family protein, similar to anthranilate N-hydroxycinnamoyl/benzoyltransferase from Dianthus caryophyllus (gi:2239091); contains Pfam transferase family domain PF002458
0.29476	260313_at	at1g63870	disease resistance protein (TIR-NBS-LRR class), putative, domain signature TIR-NBS-LRR exists, suggestive of a disease resistance protein,
0.29469	247035_at	at5g67110	basic helix-loop-helix (bHLH) family protein, contains Pfam profile: PF00010 helix-loop-helix DNA-binding domain
0.29467	252550_at	at3g45870	integral membrane family protein / nodulin MtN21-related, simlar to MtN21 GI:2598575 (root nodule development) Medicago truncatula, EMBL:MTY15293
0.29459	265294_at	at2g14030	Mutator-like transposase family, has a 3,1e-78 P-value blast match to Q9SLM0 /314-478 Pfam PF03108 MuDR family transposase (MuDr-element domain)
0.29447	252839_at	at3g42100	AT hook motif-containing protein-related, very low similarity to SP:Q9UUA2 DNA repair and recombination protein pif1, mitochondrial precursor {Schizosaccharomyces pombe}; weak hit to Pfam profile PF02178: AT hook motif
0.29439	257539_at	at3g29150	expressed protein
0.29438	245968_at	at5g19810	proline-rich extensin-like family protein, contains proline-rich extensin domains, INTERPRO:IPR002965
0.29433	249872_at	at5g23130	peptidoglycan-binding LysM domain-containing protein, contains Pfam profile PF01476: LysM domain
0.29423	248274_at	at5g53510	oligopeptide transporter OPT family protein, similar to SP:P40900 Sexual differentiation process protein isp4 {Schizosaccharomyces pombe}, oligopeptide transporter Opt1p (Candida albicans) GI:2367386; contains Pfam profile PF03169: OPT oligopeptide transporter protein
0.29418	264066_at	at2g27880	argonaute protein, putative / AGO, putative, similar to SP:O04379 Argonaute protein (AGO1) {Arabidopsis thaliana}; contains Pfam profiles PF02170: PAZ domain, PF02171: Piwi domain
0.29414	266965_at	at2g39510	nodulin MtN21 family protein, similar to MtN21 GI:2598575 (root nodule development) from (Medicago truncatula)
0.29405	254221_at	at4g23820	glycoside hydrolase family 28 protein / polygalacturonase (pectinase) family protein, weak similarity to polygalacturonase PG1 (Glycine max) GI:5669846; contains PF00295: Glycosyl hydrolases family 28
0.29405	246637_at	at5g34870	zinc knuckle (CCHC-type) family protein, contains Pfam domain, PF00098: Zinc knuckle
0.29394	262291_at	at1g70790	C2 domain-containing protein, similar to zinc finger and C2 domain protein GI:9957238 from (Arabidopsis thaliana)
0.29393	258741_at	at3g05790	Lon protease, putative, similar to Lon protease homolog 2 SP:P93655
0.29389	266272_at	at2g29600	kelch repeat-containing F-box family protein, similar to SKP1 interacting partner 6 (Arabidopsis thaliana) GI:10716957; contains Pfam profiles PF01344: Kelch motif, PF00646: F-box domain
0.29386	265361_at	at2g13230	gypsy-like retrotransposon family, has a 8,2e-157 P-value blast match to GB:BAA84458 GAG-POL precursor (gypsy_Ty3-element) (Oryza sativa)gi:5902445:dbj:BAA84458,1: GAG-POL precursor (Oryza sativa (japonica cultivar-group)) (RIRE2) (Gypsy_Ty3-family)
0.29382	263453_at	at2g22180	hydroxyproline-rich glycoprotein family protein
0.29381	247294_at	no_match	no_match
0.29378	255574_at	at4g01420	calcineurin B-like protein 5 (CBL5), identical to calcineurin B-like protein 5 (GI:9965366) (Arabidopsis thaliana); similar to N, crassa calcineurin calcium-regulated protein phosphatase, GenBank accession number P87072
0.29377	256671_at	at3g52290	calmodulin-binding family protein, similar to SF16 protein (Helianthus annuus) GI:560150; contains Pfam profile PF00612: IQ calmodulin-binding motif
0.2937	254768_at	at4g13320	expressed protein
0.29364	262538_at	at1g17140	tropomyosin-related, similar to Tropomyosin 1, (Baker's yeast)(SP:P17536) {Saccharomyces cerevisiae}
0.29363	256222_at	at1g56210	copper chaperone (CCH)-related, low similarity to copper homeostasis factor (GI:3168840)(PMID:9701579) and farnesylated proteins ATFP3 (GI:4097547) and GMFP7 (Glycine max)(GI:4097573); contains PF00403 Heavy-metal-associated domain
0.29354	249323_at	at5g40940	expressed protein
0.29344	249460_at	at5g39630	vesicle transport v-SNARE family protein, similar to v-SNARE AtVTI1a (GI:10177700) Arabidopsis thaliana; contains Pfam profile PF05008: Vesicle transport v-SNARE protein
0.29342	256987_at	at3g28560	expressed protein, similar to mitochondrial protein-like protein (GI:11559424) (Cucumis sativus)
0.29337	264964_at	at1g60460	expressed protein
0.29332	251999_at	at3g52700	expressed protein, teichoic acid biosynthesis gene TagB, Staphylococcus aureus, EMBL:SAU91741
0.29315	264971_at	at1g67210	proline-rich spliceosome-associated (PSP) family protein / zinc knuckle (CCHC-type) family protein, contains Pfam domains PF00098: Zinc knuckle, PF04046: PSP
0.29311	249444_at	at5g39370	S-locus glycoprotein, putative, similar to S glycoprotein (Raphanus sativus) (SLG(S8)) GI:3327852; contains Pfam profile PF01453: Lectin (probable mannose binding)
0.29306	245965_at	at5g19730	pectinesterase family protein, contains Pfam profile: PF01095 pectinesterase
0.29297	252401_at	at3g48030	hypoxia-responsive family protein / zinc finger (C3HC4-type RING finger) family protein, similar to RING-H2 finger protein RHX1a (Arabidopsis thaliana) GI:3790591; contains Pfam profiles PF00097: Zinc finger C3HC4 type (RING finger), PF04588: Hypoxia induced protein conserved region
0.29293	262989_at	at1g23420	inner no outer protein (INO), identical to INNER NO OUTER (INO) (Arabidopsis thaliana) GI:6684816
0.29282	255856_at	at1g66940	protein kinase-related
0.29269	262266_at	at1g42450	Mutator-like transposase family, has a 4,3e-96 P-value blast match to Q9SHN7 /450-633 Pfam PF03108 MuDR family transposase (MuDr-element domain)
0.29263	260537_at	at2g43450	expressed protein, ; expression supported by MPSS
0.29258	257400_s_at	at1g24250	paired amphipathic helix repeat-containing protein, weak similarity to transcriptional repressor SIN3B (Mus musculus) GI:2921547; contains Pfam profile PF02671: Paired amphipathic helix repeat
		at1g23810	paired amphipathic helix repeat-containing protein, low similarity to transcriptional repressor SIN3B (Mus musculus) GI:2921547; contains Pfam profile PF02671: Paired amphipathic helix repeat
0.29234	266562_at	at2g23970	defense-related protein, putative, similar to defense-related protein (Brassica carinata) GI:14009290
0.29232	263659_at	no_match	no_match
0.29228	258781_at	at3g11740	expressed protein, similar to expressed protein [Arabidopsis thaliana] (TAIR:At5g01750,2); similar to hypothetical protein [Oryza sativa (japonica cultivar-group)] (GB:XP_470102,1); contains InterPro domain Protein of unknown function DUF567 (InterPro:IPR007612)
0.29218	259722_at	at1g60930	DNA helicase, putative, strong similarity to DNA Helicase recQl4B (Arabidopsis thaliana) GI:11121451; contains Pfam profiles PF00270: DEAD/DEAH box helicase, PF00271: Helicase conserved C-terminal domain, PF00570: HRDC domain
0.29214	265781_at	at2g07430	gypsy-like retrotransposon family (Athila), has a 4,0e-125 P-value blast match to GB:CAA57397 Athila ORF 1 (Arabidopsis thaliana)
0.29212	252987_at	at4g38390	expressed protein, contains Pfam PF03138: Plant protein family, The function of this family of plant proteins is unknown; previously annotated as 'growth regulator protein -related' based on similarity to axi 1 protein (GB:X80301) (GI:559920) from (Nicotiana tabacum), which, due to scienitific fraud was retracted, Retraction in: Schell J, EMBO J 1999 May 17;18(10):2908, PMID:10400497,
0.29189	257296_at	no_match	no_match
0.2918	255287_at	at4g04660	pseudogene, hypothetical protein, similar to zinc finger protein (Arabidopsis thaliana) GI:976277
0.2918	254031_at	at4g25920	expressed protein, contains Pfam profile PF03478: Protein of unknown function (DUF295)
0.29176	245423_at	at4g17483	palmitoyl protein thioesterase family protein
0.29174	246942_at	at5g25430	anion exchange protein family, contains similarity to SWISS-PROT:P02730 anion transport protein (Anion exchange protein 1) (Human){Homo sapiens}
0.29165	258390_at	at3g15410	leucine-rich repeat family protein, contains leucine rich-repeat (LRR) domains Pfam:PF00560, INTERPRO:IPR001611; contains similarity to Hcr2-5D (Lycopersicon esculentum) gi:3894393:gb:AAC78596; identical to leucine-rich repeat protein (Arabidopsis thaliana) gi:2760084:emb:CAA76000
0.29164	260860_at	at1g43810	hypothetical protein
0.29157	257047_at	at3g19570	expressed protein, contains Pfam domain, PF04484: Family of unknown function (DUF566)
0.29154	255443_at	at4g02700	sulfate transporter, identical to sulfate transporter (Arabidopsis thaliana) GI:2130944
0.29134	249594_at	at5g37910	seven in absentia (SINA) family protein, similar to SIAH1 protein (Brassica napus var, napus) GI:7657876; contains Pfam profile PF03145: Seven in absentia protein family
0.29133	249056_at	at5g44470	expressed protein
0.29131	251855_at	at3g54690	sugar isomerase (SIS) domain-containing protein / CBS domain-containing protein, similar to SP:Q47334 Polysialic acid capsule expression protein kpsF {Escherichia coli}; contains Pfam profiles PF01380: sugar isomerase (SIS) domain, PF00571: CBS domain
0.29124	263018_at	at2g17610	non-LTR retrotransposon family (LINE), has a 3,6e-21 P-value blast match to GB:AAA39398 ORF2 (Mus musculus) (LINE-element)
0.29123	259522_at	at1g12490	F-box family protein-related, contains weak hit to TIGRFAM TIGR01640 : F-box protein interaction domain
0.29121	254746_at	at4g12980	auxin-responsive protein, putative, similar to auxin-induced protein AIR12 GI:11357190 (Arabidopsis thaliana)
0.29118	257108_x_at	at3g30490	expressed protein
0.29109	262489_at	at1g21830	expressed protein, EST gb:T21171 comes from this gene
0.29102	261875_at	at1g50610	leucine-rich repeat transmembrane protein kinase, putative, similar to receptor-like protein kinase GB:AAC12254 GI:3015488 from (Lycopersicon esculentum)
0.29098	247379_at	no_match	no_match
0.29098	263917_at	at2g36450	encodes a member of the DREB subfamily A-4 of ERF/AP2 transcription factor family, The protein contains one AP2 domain, There are 17 members in this subfamily including TINY,
0.29098	245718_at	at5g04110	DNA topoisomerase II family protein, siimilar to DNA topoisomerase II subunit B (Thermotoga maritima) GI:1622792; contains Pfam profiles PF00204: DNA topoisomerase II (N-terminal region), PF00249: Myb-like DNA-binding domain
0.29095	246543_at	at5g15060	expressed protein
0.29094	263770_at	at2g06410	Mutator-like transposase family, has a 7,0e-85 P-value blast match to Q9SJR8 /172-333 Pfam PF03108 MuDR family transposase (MuDr-element domain)
0.29091	254840_at	at4g11930	hypothetical protein
0.29088	263655_at	at1g04500	zinc finger CONSTANS-related, similar to Zinc finger protein constans-like 15 (SP:Q9FHH8) {Arabidopsis thaliana}
0.29085	255228_at	at4g05470	F-box family protein (FBL21), contains similarity to N7 protein GI:3273101 from (Medicago truncatula)
0.2908	251854_at	at3g54800	pleckstrin homology (PH) domain-containing protein / lipid-binding START domain-containing protein, contains Pfam profiles PF00169: Pleckstring homology (PH) domain, PF01852: Lipid-binding START domain
0.29075	254411_at	at4g21420	gypsy-like retrotransposon family, has a 6,9e-06 P-value blast match to GB:BAA84458 GAG-POL precursor (gypsy_Ty3-element) (Oryza sativa)gi:5902445:dbj:BAA84458,1: GAG-POL precursor (Oryza sativa (japonica cultivar-group)) (RIRE2) (Gypsy_Ty3-family)
0.29068	265137_at	at1g51290	F-box family protein (FBX10), contains Pfam F-box domain PF:00646; similar to F-box protein family, AtFBX9 (GP:20197985) {Arabidopsis thaliana}
0.2906	266961_at	at2g07720	gypsy-like retrotransposon family (Athila), has a 1,1e-59 P-value blast match to GB:CAA57397 Athila ORF 1 (Arabidopsis thaliana)
0.29056	253636_at	at4g30500	expressed protein, contains Pfam PF05620: Protein of unknown function (DUF788)
0.29053	267283_at	no_match	no_match
0.29051	253584_at	at4g30700	pentatricopeptide (PPR) repeat-containing protein, contains INTERPRO:IPR002885 PPR repeats
0.29048	265587_at	at2g19980	allergen V5/Tpx-1-related family protein, low similarity to SP:P33154 Pathogenesis-related protein 1 precursor (PR-1) {Arabidopsis thaliana}; contains Pfam profile PF00188: SCP-like extracellular protein
0.29045	255854_at	at1g67050	expressed protein
0.29043	252545_at	at3g45820	expressed protein
0.29039	257097_at	at3g30830	copia-like retrotransposon family, has a 6,8e-26 P-value blast match to gb:AAG52950,1: putative envelope protein (Endovir1-1) (Arabidopsis thaliana) (Ty1_Copia-family)
0.29037	258720_at	at3g09550	ankyrin repeat family protein, contains ankyrin repeat domains, Pfam:PF00023
0.29031	262123_at	at1g59630	F-box family protein-related, contains weak hit to TIGRFAM TIGR01640 : F-box protein interaction domain; similar to F-box protein family, AtFBX9 (GI:20197985) (Arabidopsis thaliana) contains weak hit to TIGRFAM TIGR01640 : F-box protein interaction domain;
0.29022	261833_at	at1g10670	expressed protein
0.29009	253087_at	at4g36350	calcineurin-like phosphoesterase family protein, contains Pfam profile: PF00149 calcineurin-like phosphoesterase
0.29006	246130_at	at5g32540	pseudogene, hypothetical protein, predicted proteins, Arabidopsis thaliana similar to hypothetical protein GI:4263830 from (Arabidopsis thaliana) (similar to MYOSIN HEAVY CHAIN (Encephalitozoon cuniculi) GI:19074177) similar to hypothetical protein GI:4263830 from (Arabidopsis thaliana) (similar to MYOSIN HEAVY CHAIN (Encephalitozoon cuniculi) GI:19074177) (similar to MYOSIN HEAVY CHAIN (Encephal…
0.28995	255219_at	at4g07720	pseudogene, hypothetical protein
0.28993	262236_at	at1g48330	expressed protein, similar to hypothetical protein GI:9294146 from (Arabidopsis thaliana)
0.28985	261687_at	at1g47280	expressed protein
0.28982	253258_at	at4g34400	transcriptional factor B3 family protein, contains Pfam profile PF02362: B3 DNA binding domain
0.28982	266724_at	at2g03180	hypothetical protein
0.28978	249114_at	at5g43800	copia-like retrotransposon family, has a 0, P-value blast match to gb:AAG52949,1: gag/pol polyprotein (Endovir1-1) (Arabidopsis thaliana) (Ty1_Copia-family)
0.28963	265113_at	at4g09455	copia-like retrotransposon family, has a 1,2e-236 P-value blast match to GB:AAA57005 Hopscotch polyprotein (Ty1_Copia-element) (Zea mays)
		at1g62460	copia-like retrotransposon family, has a 6,0e-38 P-value blast match to GB:AAA57005 Hopscotch polyprotein (Ty1_Copia-element) (Zea mays)
0.28962	255408_at	at4g03490	similar to ankyrin repeat family protein [Arabidopsis thaliana] (TAIR:At4g03500,1); similar to ankyrin repeat protein family-like protein [Oryza sativa (japonica cultivar-group)] (GB:XP_478489,1); contains InterPro domain Ankyrin (InterPro:IPR002110)
0.28962	246336_at	at3g44900	cation/hydrogen exchanger, putative (CHX4), monovalent cation:proton antiporter family 2 (CPA2) member, PMID:11500563
0.28946	254448_at	at4g20870	fatty acid hydroxylase, putative, similar to fatty acid hydroxylase Fah1p GB:AF021804 GI:2736147 from (Arabidopsis thaliana)
0.28942	258271_at	at3g15605	expressed protein
0.28939	260962_at	at1g44980	pectinesterase family protein, contains Pfam profile: PF01095 pectinesterase
0.28932	245581_at	at4g14840	expressed protein
0.28913	261340_at	at1g35730	pumilio/Puf RNA-binding domain-containing protein
0.28912	249463_s_at	at5g39690	no apical meristem (NAM) protein-related, contains Pfam PF02365 : No apical meristem (NAM) protein; similar to NAC domain protein NAC2 (GI:21554255) {Arabidopsis thaliana}
		at3g56530	no apical meristem (NAM) protein-related, contains Pfam PF02365 : No apical meristem (NAM) protein; similar to NAC domain protein NAC2 (GI:21554255) {Arabidopsis thaliana}
0.28896	245036_at	at2g26410	calmodulin-binding family protein, similar to SF16 protein (Helianthus annuus) GI:560150; contains Pfam profile PF00612: IQ calmodulin-binding motif
0.28888	249572_at	at5g37630	chromosome condensation family protein, contains pfam profile: PF04154 chromosome condensation protein 3, C-terminal region
0.28885	249302_at	at5g41450	zinc finger (C3HC4-type RING finger) family protein, contains Pfam profile: PF00097 zinc finger, C3HC4 type (RING finger)
0.28864	267029_at	at2g38460	iron transporter-related, contains transmembrane domains; similar to iron-regulated transporter IREG1 (GI:7264727) (Mus musculus); similar to ferroportin1 (GI:7109247) (Mus musculus)
0.28864	261142_at	at1g19780	cyclic nucleotide-regulated ion channel, putative (CNGC8), similar to cyclic nucleotide and calmodulin-regulated ion channel GI:4581207 from (Arabidopsis thaliana)
0.2886	260992_at	at1g12150	expressed protein, contains Pfam profile PF05701: Plant protein of unknown function (DUF827); expression supported by MPSS
0.28859	259886_at	at1g76370	protein kinase, putative, similar to protein kinase APK1B (Arabidopsis thaliana) SWISS-PROT:P46573; contains Pfam profile: PF00069 Eukaryotic protein kinase domain
0.28857	255182_at	at4g08130	hypothetical protein
0.2885	262991_at	at1g54190	zinc finger protein-related, similar to zinc finger protein (Arabidopsis thaliana) GI:15811367
0.28848	266496_at	at2g07070	AT hook motif-containing protein, contains Pfam profile PF02178: AT hook motif
0.28846	261528_at	at1g14420	pectate lyase family protein, similar to pectate lyase P59 SP:P15722 from (Lycopersicon esculentum)
0.28845	263762_at	at2g21380	kinesin motor protein-related
0.28844	257462_at	at1g65740	F-box family protein, contains F-box domain Pfam:PF00646
0.28842	245798_at	at1g45545	expressed protein, contains Pfam profile PF05701: Plant protein of unknown function (DUF827)
0.28841	261203_at	at1g12845	expressed protein
0.28837	248333_at	at5g52390	photoassimilate-responsive protein, putative, similar to PIR:S62698 photoassimilate-responsive protein precursor (clone PAR-1a) - common tobacco
0.28837	248513_at	at5g50500	expressed protein
0.28836	253853_at	at4g28130	diacylglycerol kinase accessory domain-containing protein, similar to diacylglycerol kinase (Lycopersicon esculentum) GI:10798892; contains Pfam profile PF00609: Diacylglycerol kinase accessory domain (presumed)
0.28834	263858_at	at2g04370	hypothetical protein
0.2883	257357_at	at2g41050	PQ-loop repeat family protein / transmembrane family protein, similar to SP:Q10482 Seven transmembrane protein 1 {Schizosaccharomyces pombe}; contains Pfam profile PF04193: PQ loop repeat
0.28818	260773_at	at1g78440	gibberellin 2-oxidase / GA2-oxidase (GA2OX1), identical to gibberellin 2- oxidase ga2ox1 (GI:4678366) from (Arabidopsis thaliana)
0.28809	249634_at	at5g36840	expressed protein, similar to At3g24380, At5g35010, At3g42740, At4g05290, At2g14770, At3g43390, At2g05560, At4g08880, At1g34730, At1g27790
0.28807	266263_at	at2g27570	sulfotransferase family protein, similar to steroid sulfotransferase from (Brassica napus) GI:3420008, GI:3420006; contains Pfam profile PF00685: Sulfotransferase domain
0.28799	264840_at	at1g03440	leucine-rich repeat family protein, contains leucine rich-repeat domains Pfam:PF00560, INTERPRO:IPR001611
0.28796	245409_at	at4g17200	F-box family protein, contains F-box domain Pfam:PF00646
0.28795	248810_at	at5g47280	disease resistance protein (NBS-LRR class), putative, domain signature NBS-LRR exists, suggestive of a disease resistance protein,
0.28788	266790_at	at2g28950	expansin, putative (EXP6), similar to expansin GI:2828241 from (Brassica napus); contains Pfam profile PF01357: Pollen allergen
0.28783	256218_at	at1g56270	expressed protein
0.2877	245657_at	at1g56720	protein kinase family protein, contains protein kinase domain, Pfam:PF00069
0.28764	263178_at	at1g05550	expressed protein, contains Pfam profile PF03478: Protein of unknown function (DUF295)
0.28762	252259_at	at3g49460	60S acidic ribosomal protein-related, contains weak similarity to Swiss-Prot:52855 60S acidic ribosomal protein P1 (L12) (Zea mays)
0.28738	264417_at	no_match	no_match
0.28738	246885_at	at5g26230	expressed protein, predicted protein, Arabidopsis thaliana
0.28729	258400_at	at3g15470	WD-40 repeat family protein, contains Pfam PF00400: WD domain, G-beta repeat; similar to WD-repeat protein 5 (WD repeat protein BIG-3) (SP: Q9UGP9) (Homo sapiens)
0.28728	255646_at	at4g00890	proline-rich family protein, contains proline-rich extensin domains, INTERPRO:IPR002965
0.28724	262689_at	at1g62700	no apical meristem (NAM) family protein, similar to NAC2 (GI:6456751) (Arabidopsis thaliana); contains Pfam PF02365 : No apical meristem (NAM) protein
0.28721	262359_at	at1g73070	leucine-rich repeat family protein, contains leucine rich-repeat (LRR) domains Pfam:PF00560, INTERPRO:IPR001611; contains similarity to receptor-like protein kinase INRPK1 (Ipomoea nil) gi:14495542:gb:AAB36558
		at1g73060	expressed protein
0.28718	247715_at	at5g59360	expressed protein, predicted protein, Arabidopsis thaliana; expression supported by MPSS
0.28713	262561_at	at1g34340	esterase/lipase/thioesterase family protein, similar to late embryogenesis abundant protein (EMB8) GI:1350544 SP:Q40863 from (Picea glauca); contains Interpro entry IPR000379 esterase/lipase/thioesterase family
0.28707	265809_at	at2g18100	expressed protein
0.28704	252577_at	at3g45460	expressed protein
0.28702	254337_at	no_match	no_match
0.28701	246164_at	at5g32610	hypothetical protein, predicted proteins, Arabidopsis thaliana and Borrelia burgdorferi
0.28688	251433_at	at3g59830	ankyrin protein kinase, putative, similar to ankyrin-kinase (Medicago truncatula) gi:18700701:gb:AAL78674
0.28687	246540_at	at5g15600	expressed protein
0.28677	256429_at	at3g11040	glycosyl hydrolase family 85 protein, contains similarity to endo-b-N-acetylglucosaminidase GI:13774138 from (Mucor hiemalis)
0.28676	251572_at	at3g58390	eukaryotic release factor 1 family protein / eRF1 family protein, contains Pfam profiles: PF03463 eRF1 domain 1, PF03464 eRF1 domain 2, PF03465 eRF1 domain 3
0.28669	249804_at	at5g23790	galactinol synthase, putative, similar to galactinol synthase, isoform GolS-1 GI:5608497 from (Ajuga reptans); contains Pfam profile: PF01501 glycosyl transferase family 8
0.28654	261541_at	at1g63600	protein kinase-related, low similarity to receptor-like protein kinase 5 (Arabidopsis thaliana) GI:13506747; contains Pfam profile: PF01657 Domain of unknown function DUF26
0.2865	256742_at	at3g29380	transcription factor IIB (TFIIB) family protein, contains Pfam profile: PF00382 transcription factor TFIIB repeat
0.28644	259050_at	at3g03360	F-box family protein, low similarity to ribosomal RNA apurinic site specific lyase (Triticum aestivum) GI:6505722; contains F-box domain Pfam:PF00646
0.2864	260985_at	at1g53500	NAD-dependent epimerase/dehydratase family protein, low similarity to dTDP-D-glucose-4,6-dehydratase from Aneurinibacillus thermoaerophilus GI:16357461, Sphingomonas sp, GI:1314581; contains Pfam profile PF01370: NAD dependent epimerase/dehydratase family; putative NDP-rhamnose synthase (rhm2 gene) GI:31559258
0.28633	256740_at	at3g29330	expressed protein
0.28631	261722_at	at1g08510	acyl-(acyl carrier protein) thioesterase / acyl-ACP thioesterase / oleoyl-(acyl-carrier protein) hydrolase / S-acyl fatty acid synthase thioesterase, identical to acyl-(acyl carrier protein) thioesterase (Arabidopsis thaliana) GI:804948
0.2863	266940_at	at2g18970	expressed protein
0.28629	260260_at	at1g68540	oxidoreductase family protein, similar to cinnamoyl CoA reductase (Eucalyptus gunnii, gi:2058311), cinnamyl-alcohol dehydrogenase, E, gunnii (gi:1143445), CPRD14 protein, Vigna unguiculata (gi:1854445)
0.28609	257012_at	at3g26120	RNA-binding protein, putative, similar to GB:AAC39463 from (Zea mays), PF00076 RNA recognition motif (2 copies)
0.28607	246063_at	at5g19340	expressed protein
0.28592	257626_s_at	at3g26250	DC1 domain-containing protein, contains Pfam profile PF03107: DC1 domain
		at3g26240	DC1 domain-containing protein, contains Pfam profile PF03107: DC1 domain
0.28587	257671_at	at3g20450	expressed protein
0.28587	262404_at	at1g34660	CACTA-like transposase family (En/Spm), has a 1,1e-114 P-value blast match to GB:BAA20532 ORF of transposon Tdc1 (CACTA-element) (Daucus carota)
0.28585	252689_at	at3g44030	pseudogene, similar to OSJNBb0043H09,1, blastp match of 40% identity and 8,4e-38 P-value to GP:21740634:emb:CAD40195,1::AL606611 OSJNBb0043H09,1 {Oryza sativa (japonica cultivar-group)}
0.28582	250730_at	at5g06490	zinc finger (C3HC4-type RING finger) family protein, low similarity to RING-H2 finger protein ATL6 (Arabidopsis thaliana) GI:4928403; contains Pfam profile PF00097: Zinc finger, C3HC4 type (RING finger)
0.28572	245652_at	at4g13960	F-box family protein, contains F-box domain Pfam:PF00646
0.28564	251728_at	at3g56300	tRNA synthetase class I (C) family protein, similar to cysteinyl-tRNA synthetase (Methanococcus maripaludis) GI:6599476; contains Pfam profile PF01406: tRNA synthetases class I (C)
0.2856	260723_at	at1g48070	expressed protein
0.28557	250101_at	no_match	no_match
0.2855	261068_at	at1g07450	tropinone reductase, putative / tropine dehydrogenase, putative, similar to tropinone reductase SP:P50165 from (Datura stramonium)
0.28547	248644_at	at5g49140	disease resistance protein (TIR-NBS-LRR class), putative, domain signature TIR-NBS-LRR exists, suggestive of a disease resistance protein,
0.28539	260644_at	at1g53290	galactosyltransferase family protein, contains Pfam profile: PF01762 galactosyltransferase ;contains similarity to Avr9 elicitor response protein GI:4138265 from (Nicotiana tabacum)
0.2853	246697_at	at5g29210	expressed protein
0.28528	266862_at	at2g26950	myb family transcription factor, contains Pfam profile: PF00249 myb-like DNA-binding domain
0.28524	246717_at	at5g28920	expressed protein
0.28521	264700_at	at1g70100	expressed protein
0.28516	252103_at	at3g51410	expressed protein, similar to expressed protein [Arabidopsis thaliana] (TAIR:At4g35680,1); similar to hypothetical protein [Oryza sativa (japonica cultivar-group)] (GB:XP_483701,1); contains InterPro domain Arabidopsis conserved protein (InterPro:IPR004320)
0.28512	248600_at	at5g49390	expressed protein
0.28507	267582_at	at2g41970	protein kinase, putative, similar to Pto kinase interactor 1 (serine/threonine protein kinase) (Lycopersicon esculentum) gi:3668069:gb:AAC61805
0.28504	259104_at	at3g02170	expressed protein
0.28504	249297_at	at5g41320	expressed protein
0.28498	254662_at	at4g18270	glycosyl transferase family 4 protein, contains Pfam profile PF00953: Glycosyl transferase
0.28496	245856_at	at5g28240	expressed protein, predicted proteins, Arabidopsis thaliana
0.28492	248843_at	at5g46880	homeobox-leucine zipper family protein / lipid-binding START domain-containing protein, similar to HD-Zip homeo domain OCL4 protein GI:8920425 from (Zea mays); contains Pfam PF00046: Homeobox domain and Pfam PF01852: START domain
0.28491	249248_at	at5g42320	zinc carboxypeptidase family protein, contains Pfam domain, PF00246: Zinc carboxypeptidase
0.2849	255108_at	at4g08740	expressed protein
0.28487	260190_at	at1g67560	lipoxygenase family protein, similar to 13-lipoxygenase GB:CAA65269 (Solanum tuberosum), gi:1654140 (Lycopersicon esculentum)
0.28485	245214_at	at1g67855	expressed protein, hypothetical protein
0.28484	265956_at	no_match	no_match
0.28484	245377_at	no_match	no_match
0.28476	251711_at	at3g56960	phosphatidylinositol-4-phosphate 5-kinase family protein, similar to phosphatidylinositol-4-phosphate 5-kinase AtPIP5K1 (Arabidopsis thaliana) GI:3702691; contains Pfam profiles PF01504: Phosphatidylinositol-4-phosphate 5-Kinase, PF02493: MORN repeat
0.28467	253946_at	at4g26790	GDSL-motif lipase/hydrolase family protein, similar to family II lipase EXL3 (GI:15054386), EXL1 (GI:15054382), EXL2 (GI:15054384) (Arabidopsis thaliana); contains Pfam profile PF00657: Lipase/Acylhydrolase with GDSL-like motif
0.28453	251326_at	at3g61590	F-box family protein, contains weak hit to Pfam PF00646: F-box domain; stamina pistilloidia (Stp) - Pisum sativum, EMBL:AF004843
0.28445	246871_at	at5g26070	Encodes a protein with 23,5% proline residues and proline-rich extensin domains, INTERPRO:IPR002965; similar to root nodule extensin (Pisum sativum) gi:15021750/gb:AAK77902; Common family members: At5g19800, At5g57070, At1g72790 (Arabidopsis thaliana)
0.28443	256768_at	at3g13682	amine oxidase family protein / SWIRM domain-containing protein, similar to polyamine oxidase isoform-1 (Homo sapiens) GI:14860862; contains Pfam profile:PF01593 Flavin containing amine oxidase
0.2844	255038_at	at4g09510	beta-fructofuranosidase, putative / invertase, putative / saccharase, putative / beta-fructosidase, putative, similar to neutral invertase (Daucus carota) GI:4200165; contains Pfam profile PF04853: Plant neutral invertase
0.28423	249382_at	at5g40050	F-box family protein, contains F-box domain Pfam:PF00646
0.2842	264620_at	at2g17770	ABA-responsive element binding protein, putative, similar to ABA response element binding factor (Triticum aestivum) gi:21693583:gb:AAM75354
0.28419	247129_at	at5g66150	glycosyl hydrolase family 38 protein, similar to lysosomal alpha-mannosidase SP:O09159 from (Mus musculus)
0.28418	252439_at	at3g47400	pectinesterase family protein, similar to pectinesterase (EC 3,1,1,11) from Vitis vinifera GI:15081598, Lycopersicon esculentum SP:Q43143 SP:P14280; contains Pfam profile PF01095 pectinesterase
0.28415	267025_at	at2g38350	expressed protein
0.28405	257030_at	no_match	no_match
0.28403	263895_at	at2g21920	expressed protein
0.28396	252454_at	at3g47130	F-box family protein-related, contains weak hit to TIGRFAM TIGR01640 : F-box protein interaction domain;
0.28396	246392_at	at1g58120	expressed protein
0.28384	245720_at	at5g04210	RNA recognition motif (RRM)-containing protein, contains InterPro entry IPR000504: RNA-binding region RNP-1 (RNA recognition motif) (RRM)
0.28383	254899_at	at4g11490	protein kinase family protein, contains Pfam PF00069: Protein kinase domain
0.28373	246849_at	at5g26850	expressed protein
0.28368	265843_at	at2g35690	acyl-CoA oxidase, putative, strong similarity to acyl-CoA oxidase (Arabidopsis thaliana) GI:3044214
0.28368	255448_at	at4g02810	expressed protein
0.28367	247242_at	at5g64690	neurofilament triplet H protein-related, contains weak similarity to neurofilament triplet H protein (200 kDa neurofilament protein) (Neurofilament heavy polypeptide) (NF-H) (Swiss-Prot:P12036) (Homo sapiens)
0.28366	255198_at	at4g07460	hypothetical protein
0.28364	247362_at	at5g63140	calcineurin-like phosphoesterase family protein, contains Pfam profile: PF00149 calcineurin-like phosphoesterase
0.28361	255244_at	at4g05620	F-box family protein, similar to SKP1 interacting partner 6 (Arabidopsis thaliana) GI:10716957; contains Pfam profile PF00646: F-box domain
0.2836	264296_at	at1g78720	protein transport protein sec61, putative, similar to SP:P38377 Protein transport protein Sec61 alpha subunit isoform 1 (Sec61 alpha- 1) {Canis familiaris}; contains Pfam profile PF00344: eubacterial secY protein
0.2836	252590_at	at3g45670	protein kinase-related, contains eukaryotic protein kinase domain, INTERPRO:IPR000719
0.28342	248695_at	at5g48350	expressed protein
0.28324	263381_at	at2g40210	MADS-box family protein, contains Pfam profile: PF00319 SRF-type transcription factor (DNA-binding and dimerisation domain)
0.28323	257538_at	at3g16160	similar to tesmin/TSO1-like CXC domain-containing protein [Arabidopsis thaliana] (TAIR:At4g29000,1); similar to transcription factor-like [Oryza sativa (japonica cultivar-group)] (GB:XP_482017,1); contains InterPro domain Tesmin/TSO1-like CXC domain (InterPro:IPR005172)
0.28322	246873_at	at5g26100	hypothetical protein
0.28319	256860_at	at3g23840	transferase family protein, low similarity to hypersensitivity-related gene (Nicotiana tabacum) GI:1171577, acetyl-CoA:benzylalcohol acetyltranferase (Clarkia concinna) GI:6166330; contains Pfam profile PF02458: Transferase family
0.28307	251079_at	at5g02000	hypothetical protein
0.28305	255293_at	at4g04730	expressed protein
0.28304	266498_at	at2g06960	oxidoreductase, 2OG-Fe(II) oxygenase family protein, similar to ripening protein E8, Lycopersicon esculentum (PIR:S01642); contains Pfam domain PF03171, 2OG-Fe(II) oxygenase superfamily
0.28301	251344_at	at3g60920	beige/BEACH domain-containing protein, contains Pfam PF02138: Beige/BEACH domain; similar to LBA isoform gamma (GI:10257405) (Mus musculus); similar to beige-like protein (CDC4L) - Homo sapiens; similar to Neurobeachin: kinase A-anchoring, beige/Chediak-higashi protein homolog implicated in neuronal membrane traffic (AKAP550) (GI:11863541) (Drosophila melanogaster),
0.28301	252412_at	at3g47295	expressed protein
0.28296	252816_at	at3g42550	aspartyl protease family protein, weak similarity to CND41, chloroplast nucleoid DNA binding protein (Nicotiana tabacum) GI:2541876; contains Pfam profile PF00026: Eukaryotic aspartyl protease
0.28289	265686_at	at2g24460	expressed protein
0.28282	259538_at	at1g12310	calmodulin, putative, similar to calmodulin SP:P04465 from (Trypanosoma brucei gambiense)
0.2828	253471_at	at4g32220	gypsy-like retrotransposon family, has a 4,8e-57 P-value blast match to GB:AAD19359 polyprotein (gypsy_Ty3-element) (Sorghum bicolor)
0.28276	245834_at	at1g42200	CACTA-like transposase family (Ptta/En/Spm), has a 2,3e-27 P-value blast match to At5g36655,1/81-333 CACTA-like transposase family (Ptta/En/Spm) (CACTA-element) (Arabidopsis thaliana)
0.28266	265493_at	at2g15670	hypothetical protein
0.28256	266607_at	at2g46300	expressed protein
0.28254	254609_at	at4g18970	GDSL-motif lipase/hydrolase family protein, similar to family II lipases EXL3 GI:15054386, EXL1 GI:15054382, EXL2 GI:15054384 from (Arabidopsis thaliana); contains Pfam profile PF00657: GDSL-like Lipase/Acylhydrolase
0.28254	254782_at	at4g12860	calcium-binding protein, putative, similar to calcium-binding protein GI:6580549 from (Lotus japonicus)
0.28252	259095_at	at3g05020	acyl carrier protein 1, chloroplast (ACP-1), identical to SP:P11829 Acyl carrier protein 1, chloroplast precursor (ACP) {Arabidopsis thaliana}
0.28251	248018_at	at5g56470	FAD-dependent oxidoreductase family protein, contains TIGRfam TIGR01677: plant-specific FAD-dependent oxidoreductase
0.28244	257263_at	at3g22070	proline-rich family protein, contains proline-rich extensin domains, INTERPRO:IPR002965
0.28234	247961_at	at5g56570	expressed protein, similar to unknown protein (pir :T06019)
0.28224	262270_x_at	at1g42375	gypsy-like retrotransposon family (Athila), has a 3,3e-236 P-value blast match to GB:CAA57397 Athila ORF 1 (Arabidopsis thaliana)
		at1g42365	gypsy-like retrotransposon family (Athila), has a 9,0e-234 P-value blast match to GB:CAA57397 Athila ORF 1 (Arabidopsis thaliana)
		at4g06626	gypsy-like retrotransposon family (Athila), has a 1,8e-157 P-value blast match to GB:CAA57397 Athila ORF 1 (Arabidopsis thaliana)
		at1g40117	gypsy-like retrotransposon family (Athila), has a 1,8e-281 P-value blast match to GB:CAA57397 Athila ORF 1 (Arabidopsis thaliana)
		at3g43304	gypsy-like retrotransposon family (Athila), has a 5,1e-231 P-value blast match to GB:CAA57397 Athila ORF 1 (Arabidopsis thaliana)
		at2g13390	gypsy-like retrotransposon family (Athila), has a 4,2e-234 P-value blast match to GB:CAA57397 Athila ORF 1 (Arabidopsis thaliana)
		at3g30668	gypsy-like retrotransposon family (Athila), has a 6,6e-229 P-value blast match to GB:CAA57397 Athila ORF 1 (Arabidopsis thaliana)
		at5g32426	gypsy-like retrotransposon family (Athila), has a 8,6e-227 P-value blast match to GB:CAA57397 Athila ORF 1 (Arabidopsis thaliana)
0.28223	246116_at	at5g20310	expressed protein
0.28222	262327_at	at1g64130	expressed protein, similar to hypothetical protein GB:AAF24579 GI:6692114 from (Arabidopsis thaliana)
0.28215	260024_at	at1g30080	glycosyl hydrolase family 17 protein, similar to beta-1,3-glucanase precursor GI:4097948 from (Oryza sativa)
0.28211	250960_at	at5g02940	expressed protein
0.28209	255366_x_at	at4g04050	gypsy-like retrotransposon family, has a 2,2e-207 P-value blast match to GB:AAD11615 prpol (gypsy_Ty3-element) (Zea mays)
0.28193	251547_at	at3g58860	F-box family protein, contains F-box domain Pfam:PF00646
0.28193	267554_at	at2g32790	ubiquitin-conjugating enzyme, putative, similar to ubiquitin conjugating enzyme from (Oryza sativa) GI:1373001, {Arabidopsis thaliana} SP:P35134, SP:P35131; contains Pfam profile PF00179: Ubiquitin-conjugating enzyme
0.28189	262033_at	at1g37140	RNA-binding protein, putative, similar to terminal ear1 GI:3153237 from (Zea mays)
0.28187	265623_at	at2g27270	expressed protein
0.28175	252747_at	at3g43320	expressed protein
0.28166	245996_at	at5g20800	pseudogene, similar to putative reverse transcriptase, predicted non-LTR reverse ranscriptase sequence fragments; blastp match of 31% identity and 1,8e-59 P-value to GP:20279456:gb:AAM18736,1:AC092548_14:AC092548 putative reverse transcriptase {Oryza sativa (japonica cultivar-group)}
0.28151	249478_at	at5g38950	germin-like protein-related, contains some similarity to germin-like protein GI:5869975 from (Triticum aestivum)
0.28147	262475_at	at1g50340	invertase/pectin methylesterase inhibitor family protein, low similarity to SP:P83326 Pectinesterase inhibitor (Pectin methylesterase inhibitor) (PMEI) {Actinidia chinensis}; contains Pfam profile PF04043: Plant invertase/pectin methylesterase inhibitor
0.28143	254402_at	at4g21310	expressed protein, predicted protein, Arabidopsis thaliana
0.28135	249368_at	at5g40640	expressed protein
0.28133	256105_at	at1g16910	expressed protein, contains Pfam profile PF04852: Protein of unknown function (DUF640)
0.28132	257656_at	at3g13228	zinc finger (C3HC4-type RING finger) family protein, contains Pfam profile: PF00097 zinc finger, C3HC4 type (RING finger)
0.28119	254855_s_at	at4g12140	zinc finger (C3HC4-type RING finger) family protein, low similarity to RING-H2 finger proteins RHG1a (Arabidopsis thaliana) GI:3822225, RHY1a (Arabidopsis thaliana) GI:3790593; contains Pfam profile PF00097: Zinc finger, C3HC4 type (RING finger)
		at4g12150	zinc finger (C3HC4-type RING finger) family protein, contains Pfam profile PF00097: Zinc finger, C3HC4 type (RING finger)
0.28114	258762_at	at3g10750	hypothetical protein
0.28114	249852_at	at5g23270	sugar transporter, putative, similar to sugar transport protein (Arabidopsis thaliana) GI:16524, sugar transporter (Medicago truncatula) GI:1353516; contains Pfam profile PF00083: major facilitator superfamily protein
0.28113	250848_at	at5g04510	3-phosphoinositide-dependent protein kinase, putative, similar to 3-phosphoinositide-dependent protein kinase-1 (Oryza sativa) gi:5001830:gb:AAD37166
0.2811	257015_at	at3g28680	prolylcarboxypeptidase-related, weak similarity to SP:P42785: Lysosomal Pro-X carboxypeptidase precursor (EC 3,4,16,2) (Prolylcarboxypeptidase) (PRCP) (Proline carboxypeptidase) {Homo sapiens}
0.28109	245675_at	at4g09146	copia-like retrotransposon family, has a 2,7e-196 P-value blast match to GB:AAC02666 polyprotein (Ty1_Copia-element) (Arabidopsis thaliana)
		at1g56675	copia-like retrotransposon family, has a 1,7e-196 P-value blast match to GB:AAC02666 polyprotein (Ty1_Copia-element) (Arabidopsis thaliana)
0.28089	261697_at	at1g32610	hydroxyproline-rich glycoprotein family protein
0.28083	263840_at	at2g36885	expressed protein
0.28074	249303_at	at5g41460	fringe-related protein, strong similarity to unknown protein (pir::T13026) similarity to predicted proteins + similar to hypothetical protein GB:AAC23643 (Arabidopsis thaliana) + weak similarity to Fringe (Schistocerca gregaria)(GI:6573138);Fringe encodes an extracellular protein that regulates Notch signalling,
0.28065	248808_at	at5g47510	SEC14 cytosolic factor family protein / phosphoglyceride transfer family protein, similar to phosphatidylinositol transfer-like protein IV (GI:14486707) (Lotus japonicus), SEC14 cytosolic factor (Phosphatidylinositol/phosphatidylcholine transfer protein) (PI/PCTP) (SP:P24859) (Kluyveromyces lactis) and to SEC14 cytosolic factor (SP:P53989) (Candida glabrata)
0.28061	256122_at	at1g18180	expressed protein
0.28061	246118_at	at5g20340	beta-1,3-glucanase (BG5), identical to plant beta-1,3-glucanase bg5 GI:2808439 (Arabidopsis thaliana)
0.28057	264090_at	at1g79370	cytochrome P450 family protein, similar to cytochrome P450 GI:984542 (Sorghum bicolor); similar to cytochrome P450 GI:6739530 (Manihot esculenta)
0.28047	262587_at	at1g15490	hydrolase, alpha/beta fold family protein, Contains PF 00561 alpha/beta hydrolase fold
0.28045	267488_at	at2g19110	ATPase E1-E2 type family protein / haloacid dehalogenase-like hydrolase family protein / heavy-metal-associated domain-containing protein, similar to cadmium efflux pump protein from Geobacillus stearothermophilus (GI:16753175), cadmium resistance protein B from Staphylococcus aureus (GI:14020985); T20K24,13 has been merged with T20K24,12 per suggestion of Dr, Kristian Axelsen (axe@biobase,dk)
0.28038	255709_at	at4g00180	axial regulator YABBY3 (YABBY3), identical to YABBY3 (Arabidopsis thaliana) GI:4928753
0.28027	253905_s_at	at4g27210	copia-like retrotransposon family, has a 1,6e-249 P-value blast match to GB:AAA57005 Hopscotch polyprotein (Ty1_Copia-element) (Zea mays)
		at4g27200	copia-like retrotransposon family, has a 1,7e-36 P-value blast match to GB:AAA57005 Hopscotch polyprotein (Ty1_Copia-element) (Zea mays)
0.28025	263965_at	at2g12870	gypsy-like retrotransposon family, has a 3,8e-07 P-value blast match to GB:AAD19359 polyprotein (gypsy_Ty3-element) (Sorghum bicolor)
0.28015	250783_at	at5g05260	cytochrome P450 79A2 (CYP79A2), identical to SP:Q9FLC8 Cytochrome P450 79A2 (EC 1,-,-,-) {Arabidopsis thaliana}
0.28014	248047_at	at5g56070	expressed protein
0.28006	247597_at	at5g60860	Ras-related GTP-binding protein, putative, similar to GTP-binding protein GI:303742 from (Pisum sativum)
0.28006	265157_at	at1g31030	non-LTR retrotransposon family (LINE), has a 1,0e-41 P-value blast match to GB:NP_038603 L1 repeat, Tf subfamily, member 23 (LINE-element) (Mus musculus)
0.27984	265277_at	at2g28410	expressed protein
0.27981	254332_at	at4g22730	leucine-rich repeat transmembrane protein kinase, putative, leucine rich repeat receptor-like kinase, Oryza sativa, PATCHX:E267533
0.27973	259233_at	at3g11380	pentatricopeptide (PPR) repeat-containing protein, contains Pfam profile PF01535: PPR repeat
0.27965	255423_at	at4g03290	calcium-binding protein, putative, similar to calcium-binding protein (Lotus japonicus) GI:18413495; contains INTERPRO:IPR002048 calcium-binding EF-hand domain
0.27957	258931_at	at3g10010	HhH-GPD base excision DNA repair family protein, similar to DEMETER protein (Arabidopsis thaliana) GI:21743571; contains Pfam profile PF00730: HhH-GPD superfamily base excision DNA repair protein
0.27957	255006_at	at4g10010	protein kinase family protein, contains Pfam domain, PF00069: Protein kinase domain
0.27956	246086_at	at5g20560	beta-1,3-glucanase, putative, similar to plant beta-1,3-glucanase genes bg4 GI:2808438 from (Arabidopsis thaliana)
0.27956	261095_at	at1g62930	similar to pentatricopeptide (PPR) repeat-containing protein [Arabidopsis thaliana] (TAIR:At1g63130,1); similar to pentatricopeptide (PPR) repeat-containing protein [Arabidopsis thaliana] (TAIR:At1g63080,1); similar to pentatricopeptide (PPR) repeat-containing protein [Arabidopsis thaliana] (TAIR:At1g62670,1); similar to pentatricopeptide (PPR) repeat-containing protein [Arabidopsis thaliana] (TA…
0.27955	255370_at	at4g04100	CACTA-like transposase family (Ptta/En/Spm), has a 2,6e-16 P-value blast match to At5g29026,1/8-244 CACTA-like transposase family (Ptta/En/Spm) (CACTA-element) (Arabidopsis thaliana)
0.27946	261137_at	at1g19830	auxin-responsive protein, putative, similar to auxin-induced protein TGSAUR21 (GI:10185818) (Tulipa gesneriana)
0.27937	266040_at	at2g07738	expressed protein
0.27933	263293_x_at	at2g10880	hypothetical protein, similar to hypothetical protein GB:AAC26673
0.27927	262190_at	at1g78030	expressed protein
0.27924	265532_at	at2g11370	hypothetical protein
0.27923	264916_at	at1g60810	ATP citrate-lyase -related, similar to ATP citrate-lyase GI:949989 from (Rattus norvegicus)
0.27911	259776_s_at	at1g29590	eukaryotic translation initiation factor 4E, putative / eIF-4E, putative / eIF4E, putative / mRNA cap-binding protein, putative, similar to SP:O23252 Eukaryotic translation initiation factor 4E (eIF-4E) (eIF4E) (mRNA cap-binding protein) (eIF-4F 25 kDa subunit) (eIF-4F P26 subunit) {Arabidopsis thaliana}; contains Pfam profile PF01652: Eukaryotic initiation factor 4E
		at1g29550	eukaryotic translation initiation factor 4E, putative / eIF-4E, putative / eIF4E, putative / mRNA cap-binding protein, putative, similar to SP:O23252 Eukaryotic translation initiation factor 4E (eIF-4E) (eIF4E) (mRNA cap-binding protein) (eIF-4F 25 kDa subunit) (eIF-4F P26 subunit) {Arabidopsis thaliana}; contains Pfam profile PF01652: Eukaryotic initiation factor 4E
0.27911	246668_at	no_match	no_match
0.27906	245204_at	at5g12270	oxidoreductase, 2OG-Fe(II) oxygenase family protein, similarity to ripening protein E8, tomato, PIR:S01642; contains Pfam domain PF03171, 2OG-Fe(II) oxygenase superfamily
0.27905	251116_at	at3g63470	serine carboxypeptidase, putative, similar to SP:P52711 Serine carboxypeptidase II-3 precursor (EC 3,4,16,6) Hordeum vulgare; contains Pfam profile PF0450 serine carboxypeptidase
0.27903	251655_at	no_match	no_match
0.27903	245196_at	at1g67750	pectate lyase family protein, similar to pectate lyase GI:14289169 from (Salix gilgiana)
0.27891	254709_at	at4g17890	human Rev interacting-like family protein / hRIP family protein, contains InterPro accession IPR001164: Human Rev interacting-like protein (hRIP)
0.27883	250424_at	at5g10550	DNA-binding bromodomain-containing protein, low similarity to kinase (Gallus gallus) GI:1370092; contains Pfam profile PF00439: Bromodomain
0.27883	265500_at	at2g15750	expressed protein
0.27875	251069_at	at5g01930	(1-4)-beta-mannan endohydrolase, putative, similar to (1-4)-beta-mannan endohydrolase (Coffea arabica) GI:10178872; contains Pfam profile PF00150: Cellulase (glycosyl hydrolase family 5)
0.27873	264342_at	at1g12080	expressed protein
0.27865	267175_s_at	at2g37620	actin 1 (ACT1), identical to SP:P10671 Actin 1 (Actin 3) {Arabidopsis thaliana}
		at3g53750	actin 3 (ACT3), identical to SP:P53493 Actin 3 {Arabidopsis thaliana}; supported by full-length cDNA: Ceres: 19581,
0.27859	253253_at	at4g34750	auxin-responsive protein, putative / small auxin up RNA (SAUR_E), contains similarity to indole-3-acetic acid induced protein ARG7 SP:P32295 from (Phaseolus aureus)
0.27859	265551_at	at2g07630	expressed protein
0.27848	249041_at	at5g44330	male sterility MS5 family protein, similar to male sterility MS5 (Arabidopsis thaliana) GI:3859112; contains Pfam profile PF00515 TPR Domain
0.27847	251455_at	at3g60100	citrate synthase, mitochondrial, putative, strong similarity to SP:Q43175 Citrate synthase, mitochondrial precursor {Solanum tuberosum}; contains Pfam profile PF00285: Citrate synthase
0.27847	247439_at	at5g62670	ATPase, plasma membrane-type, putative / proton pump, putative, strong similarity to P-type H(+)-transporting ATPase from Nicotiana plumbaginifolia (SP:Q08435, SP:Q08436), Lycopersicon esculentum (GI:5901757, SP:P22180), Solanum tuberosum (GI:435003); contains InterPro accession IPR001757: ATPase, E1-E2 type
0.27843	247616_at	at5g60260	expressed protein, various predicted proteins, Arabidopsis thaliana
0.27841	257457_at	at2g05430	expressed protein
0.2784	252788_at	at3g42690	Ulp1 protease family protein, contains Pfam profile PF02902: Ulp1 protease family, C-terminal catalytic domain; similar to At2g11345, At4g04130
0.2784	261323_at	at1g44760	universal stress protein (USP) family protein, contains Pfam profile PF00582: universal stress protein family
0.27833	257472_at	at1g56040	U-box domain-containing protein, contains Pfam profile PF04564: U-box domain
0.27832	262875_at	at1g64970	expressed protein
0.27825	260906_at	at1g02540	expressed protein
0.27824	250020_at	at5g18180	Gar1 RNA-binding region family protein, contains Pfam profile PF04410: Gar1 protein RNA binding region
0.27822	247973_at	at5g56770	expressed protein
0.27821	250121_at	at5g16500	protein kinase family protein, contains protein kinase domain, Pfam:PF00069
0.2782	267598_at	at2g33010	ubiquitin-associated (UBA)/TS-N domain-containing protein, contains Pfam profile PF00627: UBA/TS-N domain
0.27819	262011_at	at1g35614	expressed protein
0.27819	255518_at	at4g02300	pectinesterase family protein, contains Pfam profile: PF01095 pectinesterase
0.27817	257405_at	at1g24620	polcalcin, putative / calcium-binding pollen allergen, putative, similar to polcalcin Jun o 2 (calcium-binding pollen allergen Jun o 2) SP:O64943 from (Juniperus oxycedrus)
0.27815	248620_at	at5g49320	expressed protein
0.27813	249725_at	at5g35470	hypothetical protein
0.27807	257173_at	at3g23810	adenosylhomocysteinase, putative / S-adenosyl-L-homocysteine hydrolase, putative / AdoHcyase, putative, strong similarity to SP:P50248:SAHH_TOBAC Adenosylhomocysteinase (EC 3,3,1,1) (S-adenosyl-L-homocysteine hydrolase) (AdoHcyase) {Nicotiana sylvestris}; contains Pfam profile PF00670: S-adenosyl-L-homocysteine hydrolase, NAD binding domain
0.27803	261369_at	at1g53060	legume lectin family protein
0.27801	267273_at	at2g02520	expressed protein
0.278	249387_at	at5g40070	hypothetical protein, contains similarity to hypothetical proteins of (Arabidopsis thaliana)
0.27792	260434_at	at1g68330	expressed protein
0.27781	250745_at	at5g05850	leucine-rich repeat family protein, contains Pfam PF00560: Leucine Rich Repeat domains; similar to (SP:Q9UQ13) Leucine-rich repeat protein SHOC-2 (Ras-binding protein Sur-8) (SP:Q9UQ13) {Homo sapiens}
0.27777	258621_at	at3g02830	zinc finger (CCCH-type) family protein, contains Pfam domain, PF00642: Zinc finger C-x8-C-x5-C-x3-H type (and similar)
0.27771	267552_at	at2g32770	purple acid phosphatase (PAP13), identical to purple acid phosphatase (PAP13) (Arabidopsis thaliana) GI:20257489; contains Pfam profile PF00149: Ser/Thr protein phosphatase
0.27769	245336_at	at4g16515	expressed protein
0.27768	252820_at	at3g42640	ATPase, plasma membrane-type, putative / proton pump, putative, strong similarity to P-type H+-ATPase from (Lycopersicon esculentum) GI:1621440, (Solanum tuberosum) GI:435001, SP:Q03194 {Nicotiana plumbaginifolia}; contains InterPro accession IPR001757: ATPase, E1-E2 type
0.27765	255196_x_at	at4g07430	expressed protein, similar to At2g10840, At5g35280, At2g10500, At2g05860, At4g07310, At1g39270
0.27759	257514_at	at1g43940	hypothetical protein
0.27757	252434_s_at	at4g09380	Mutator-like transposase family, has a 2,2e-75 P-value blast match to Q9SI25 /181-349 Pfam PF03108 MuDR family transposase (MuDr-element domain)
		at1g36090	Mutator-like transposase family, has a 1,2e-74 P-value blast match to Q9SI25 /181-349 Pfam PF03108 MuDR family transposase (MuDr-element domain)
		at1g23920	Mutator-like transposase family, has a 3,6e-77 P-value blast match to Q9SI25 /181-349 Pfam PF03108 MuDR family transposase (MuDr-element domain)
		at4g28970	Mutator-like transposase family, has a 8,1e-76 P-value blast match to Q9SI25 /181-349 Pfam PF03108 MuDR family transposase (MuDr-element domain)
		at3g47310	Mutator-like transposase family, has a 1,3e-79 P-value blast match to Q9SI25 /181-349 Pfam PF03108 MuDR family transposase (MuDr-element domain)
		at5g44416	Mutator-like transposase family, has a 4,6e-75 P-value blast match to Q9SI25 /181-349 Pfam PF03108 MuDR family transposase (MuDr-element domain)
0.27752	267141_at	at2g38090	myb family transcription factor, contains Pfam profile: PF00249 myb-like DNA-binding domain
0.27746	246753_at	no_match	no_match
0.27744	255045_at	at4g09690	DC1 domain-containing protein, contains Pfam profile PF03107: DC1 domain
[truncated: 21,535 more rows]

## Sheet: SHN3 Coexpressed
Supplemental Table 2.2 List of genes co-expressed with SHN1/WIN1 or SHN3 (GeneCat: http://genecat.mpg.de/)
SHN3 coexpressed gene list
0.99999	246939_at	at5g25390	SHN3
0.82174	246380_at	at1g57750	cytochrome P450, putative, similar to cytochrome P450 GI:4688670 from (Catharanthus roseus)
0.80341	256335_at	at1g72110	expressed protein
0.77176	251299_at	at3g61950	basic helix-loop-helix (bHLH) family protein, contains Pfam profile: PF00010 helix-loop-helix DNA-binding domain
0.74935	249614_at	at5g37300	expressed protein
0.74089	254394_at	at4g21630	subtilase family protein, contains similarity to subtilase; SP1 GI:9957714 from (Oryza sativa)
0.73828	259526_at	at1g12570	glucose-methanol-choline (GMC) oxidoreductase family protein, similar to mandelonitrile lyase from Prunus serotina (SP:P52706, SP:P52707); contains Pfam profile PF00732 GMC oxidoreductase
0.73149	249383_at	at5g39860	bHLH protein, putative DNA-binding protein - Arabidopsis thaliana, EMBL:AC011765
0.72303	264160_at	at1g65450	transferase family protein, low similarity to anthranilate N-hydroxycinnamoyl/benzoyltransferase Dianthus caryophyllus GI:3288180, GI:2239091; contains Pfam profile PF02458 transferase family
0.7218	247553_at	at5g60910	agamous-like MADS box protein AGL8 / FRUITFULL (AGL8), NAP1-1, Nicotiana tabacum, EMBL:AF009126; identical to SP:Q38876 Agamous-like MADS box protein AGL8 (Floral homeotic protein AGL8) (FRUITFULL){Arabidopsis t	haliana	} PMID:9502732, PMID:10648231; identical to cDNA agamous-like 8 (AGL8) GI:1004364
0.70978	266227_at	at2g28870	expressed protein
0.70425	251750_at	at3g55710	UDP-glucoronosyl/UDP-glucosyl transferase family protein, contains Pfam profile: PF00201 UDP-glucoronosyl and UDP-glucosyl transferase
0.69959	253309_at	at4g33790	acyl CoA reductase, putative, similar to acyl CoA reductase (Simmondsia chinensis) GI:5020215; contains Pfam profile PF03015: Male sterility protein; No start codon identified, may contain anomalous splicing at	5' end	,
0.6939	263306_at	at2g12480	serine carboxypeptidase S10 family protein, similar to Serine carboxypeptidase II precursor (Carboxypeptidase D) (CP-MII) (SP:P08818) (Hordeum vulgare)
0.69222	252306_at	at3g49270	expressed protein
0.68583	259802_at	at1g72260	thionin (THI2,1), identical to thionin (Arabidopsis thaliana) gi:1181531:gb:AAC41678
0.68317	267639_at	at2g42200	squamosa promoter-binding protein-like 9 (SPL9), identical to squamosa promoter binding protein-like 9 (Arabidopsis thaliana) GI:5931673; contains Pfam profile PF03110: SBP domain
0.67904	253461_at	at4g32170	cytochrome P450, putative, cytochrome p450, Arabidopsis thaliana, PID:G2252844
0.67042	264363_at	at1g03170	expressed protein
0.66916	245389_at	at4g17480	palmitoyl protein thioesterase family protein
0.66719	254377_at	at4g21650	subtilase family protein, contains Pfam domain, PF00082: Subtilase family; contains Pfam domain, PF02225: protease associated (PA) domain
0.66249	261068_at	at1g07450	tropinone reductase, putative / tropine dehydrogenase, putative, similar to tropinone reductase SP:P50165 from (Datura stramonium)
0.66196	250499_at	at5g09730	glycosyl hydrolase family 3 protein, beta-xylosidase, Hypocrea jecorina, EMBL:Z69257
0.65947	247796_at	at5g58782	dehydrodolichyl diphosphate synthase, putative / DEDOL-PP synthase, putative, similar to GI:796076
0.6544	251025_at	at5g02190	encodes an aspartic protease, has an important role in determining cell fate during embryonic development and in reproduction processes, The loss-of-function mutation of PCS1 causes degeneration of both male and	female	gametophytes and excessive cell death of developing embryos during torpedo stage,
0.65303	263738_at	at1g60060	expressed protein
0.65052	246687_at	at5g33370	GDSL-motif lipase/hydrolase family protein	GDSL-l	ike motif
0.6498	267460_at	at2g33810	squamosa promoter-binding protein-like 3 (SPL3), identical to squamosa-promoter binding protein like 3 (Arabidopsis thaliana) GI:2462081; contains Pfam profile PF03110: SBP domain
0.64771	250026_at	at5g18090	transcriptional factor B3 family protein, contains Pfam profile PF02362: B3 DNA binding domain
0.64702	251448_at	at3g59845	NADP-dependent oxidoreductase, putative, similar to probable NADP-dependent oxidoreductase (zeta-crystallin homolog) P1 (SP:Q39172)(gi:886428) and P2 (SP:Q39173)(gi:886430), Arabidopsis thaliana; allyl alcohol d	ehydrog	enase - Nicotiana tabacum, EMBL:AB036735
0.64209	264163_at	at1g65445	transferase-related, similar to N-hydroxycinnamoyl/benzoyltransferase (GI:6469032) (Ipomoea batatas);similar to hydroxycinnamoyl transferase (GI:27475616) (Nicotiana tabacum)
0.63919	248020_at	at5g56490	FAD-binding domain-containing protein, strong similarity to At1g32300, At2g46740, At2g46750, At2g46760; contains PF01565: FAD binding domain
0.63918	263988_at	at2g42830	agamous-like MADS box protein AGL5 / floral homeodomain transcription factor (AGL5), identical to SP:P29385 Agamous-like MADS box protein AGL5 {Arabidopsis thaliana}
0.63901	264489_at	at1g27370	squamosa promoter-binding protein-like 10 (SPL10), identical to squamosa promoter binding protein-like 10 (Arabidopsis thaliana) GI:5931669; contains Pfam profile PF03110: SBP domain
0.63897	267528_at	at2g45650	MADS-box protein (AGL6)
0.63503	254777_at	at4g12960	gamma interferon responsive lysosomal thiol reductase family protein / GILT family protein, similar to SP:P13284 Gamma-interferon inducible lysosomal thiol reductase precursor {Homo sapiens}; contains Pfam profi	le PF03	227: Gamma interferon inducible lysosomal thiol reductase (GILT)
0.63443	249241_at	at5g42230	serine carboxypeptidase S10 family protein, similar to Serine carboxypeptidase II chains A and B (SP:P08819) (EC 3,4,16,6) (Triticum aestivum (Wheat))
0.63191	251979_at	at3g53140	O-diphenol-O-methyl transferase, putative, similar to GI:6688808 (Medicago sativa subsp, x varia), caffeic acid O-methyltransferase (homt1), Populus kitakamiensis, EMBL:PKHOMT1A
		at3g53130	cytochrome P450 family protein, similar to Cytochrome P450 97B2 (SP:048921) (Glycine max)
0.63105	245842_at	at1g58430	RXF26/GDSL-motif lipase/hydrolase family protein	olase
0.62969	256418_at	at3g06160	transcriptional factor B3 family protein, contains Pfam profile PF02362: B3 DNA binding domain
0.62831	255014_at	at4g09960	MADS-box protein (AGL11)
0.6195	264444_at	at1g27360	squamosa promoter-binding protein-like 11 (SPL11), identical to squamosa promoter binding protein-like 11 (Arabidopsis thaliana) GI:5931665; contains Pfam profile PF03110: SBP domain
0.61931	249856_at	at5g22980	serine carboxypeptidase III, putative, similar to serine carboxypeptidase III from Oryza sativa SP:P37891, Matricaria chamomilla GI:6960455, Hordeum vulgare SP:P21529, Triticum aestivum SP:P11515; contains Pfam	profile	PF0450 serine carboxypeptidase
0.61854	264138_at	at1g78950	beta-amyrin synthase, putative, similar to beta-Amyrin Synthase GI:3688600 from (Panax ginseng) and GI:8918271 from (Pisum sativum)
0.61642	257089_at	at3g20520	glycerophosphoryl diester phosphodiesterase family protein, contains Pfam PF03009 : Glycerophosphoryl diester phosphodiesterase family; similar to glycerophosphodiester phosphodiesterase (GI:1399038) (Borrelia	hermsii	)
0.61457	265012_at	at1g24470	short-chain dehydrogenase/reductase (SDR) family protein, similar to b-keto acyl reductase GI:2586127 from (Hordeum vulgare)
0.61383	247718_at	at5g59310	lipid transfer protein 4 (LTP4), identical to lipid transfer protein 4 from Arabidopsis thaliana (gi:8571923); contains Pfam protease inhibitor/seed storage/LTP family domain PF00234
0.61197	258130_at	at3g24510	Encodes a defensin-like (DEFL) family protein,
0.61181	247666_at	at5g60140	transcriptional factor B3 family protein, contains Pfam profile PF02362: B3 DNA binding domain
0.61174	255644_at	at4g00870	basic helix-loop-helix (bHLH) family protein, similar to the myc family of helix-loop-helix transcription factors; contains Pfam profile PF00010: Helix-loop-helix DNA-binding domain; PMID: 12679534
0.6078	251826_at	at3g55110	ABC transporter family protein, ATP-binding cassette-sub-family G-member 2, Mus musculus, EMBL:AF140218
0.60758	256652_at	at3g18850	phospholipid/glycerol acyltransferase family protein, contains Pfam profile: PF01553 Acyltransferase
0.60488	249005_at	at5g44630	Encodes a sesquiterpene synthase involved in generating all of the group B sesquiterpenes found in the Arabidopsis floral volatile blend, Strongly expressed in intrafloral nectaries,
0.60265	262682_at	at1g75900	family II extracellular lipase 3 (EXL3), EXL3 (PMID:11431566); similar to anter-specific proline-rich protein (APG) SP:P40602 (Arabidopsis thaliana)
0.59842	247035_at	at5g67110	basic helix-loop-helix (bHLH) family protein, contains Pfam profile: PF00010 helix-loop-helix DNA-binding domain
0.59722	262196_at	at1g77870	expressed protein, similar to geranylgeranylated protein ATGP4 (GI:4097567)
0.59705	249709_at	at5g35670	calmodulin-binding family protein, contains IQ calmodulin-binding motif, Pfam:PF00612
0.59586	248368_at	at5g51950	glucose-methanol-choline (GMC) oxidoreductase family protein, similar to mandelonitrile lyase from Prunus serotina (SP:P52706, SP:P52707); contains Pfam profile PF00732 GMC oxidoreductase
0.59435	265020_at	at1g24540	cytochrome P450, putative, similar to GB:AAB87111, similar to ESTs dbj:D41610, gb:T20562 and emb:Z26058
0.59285	264146_at	at1g02205	CER1 protein, identical to maize gl1 homolog (glossy1 locus) GI:1209703 and CER1 GI:1199467 from (Arabidopsis thaliana)
0.59028	251142_at	at5g01015	expressed protein
0.59025	258962_at	at3g10570	cytochrome P450, putative, similar to cytochrome P450 77A3 GB:O48928 (Glycine max)
0.58827	247814_at	at5g58310	hydrolase, alpha/beta fold family protein, low similarity to SP:Q40708 PIR7A protein {Oryza sativa}, polyneuridine aldehyde esterase (Rauvolfia serpentina) GI:6651393, ethylene-induced esterase (Citrus sinensis)	GI:142	79437; contains Pfam profile PF00561: hydrolase, alpha/beta fold family
0.58794	250071_at	at5g18000	transcriptional factor B3 family protein, contains Pfam profile PF02362: B3 DNA binding domain
0.58757	249012_at	at5g44620	cytochrome P450 family protein, similar to cytocrhome P450 monooxygenase (GI:14334057) (Gossypium arboreum)
0.58746	260990_at	at1g12180	expressed protein
0.58539	254028_s_at	at4g25850	oxysterol-binding family protein, contains Pfam profile PF01237: Oxysterol-binding protein
		at4g25860	oxysterol-binding family protein, contains Pfam profile PF01237: Oxysterol-binding protein
0.58343	254786_at	at4g12890	gamma interferon responsive lysosomal thiol reductase family protein / GILT family protein, similar to SP:P13284 Gamma-interferon inducible lysosomal thiol reductase precursor {Homo sapiens}; contains Pfam profi	le PF03	227: Gamma interferon inducible lysosomal thiol reductase (GILT)
0.58338	259089_at	at3g04960	expressed protein, low similarity to SP:P32380 NUF1 protein (Spindle poly body spacer protein SPC110) {Saccharomyces cerevisiae}
0.58314	246002_at	at5g20740	invertase/pectin methylesterase inhibitor family protein, low similarity to pectinesterase from Arabidopsis thaliana SP:Q42534, Lycopersicon esculentum SP:Q43143; contains Pfam profile PF04043: Plant invertase/p	ectin m	ethylesterase inhibitor
0.58092	250360_at	at5g11360	expressed protein
0.57999	252586_at	at3g45610	Dof-type zinc finger domain-containing protein, identical to dof6 zinc finger protein GI:5689615 from (Arabidopsis thaliana)
0.57787	256597_at	at3g28500	60S acidic ribosomal protein P2 (RPP2C), similar to acidic ribosomal protein P2b (rpp2b) GB:U62753 GI:2431770 from (Zea mays)
0.57785	259753_at	at1g71050	heavy-metal-associated domain-containing protein / copper chaperone (CCH)-related, low similarity to copper homeostasis factor (GI:3168840)(PMID:9701579); similar to farnesylated protein ATFP7 (GI:4097555); cont	ains he	avy-metal-associated domain PF00403
0.57677	259281_at	at3g01140	similar to myb family transcription factor [Arabidopsis thaliana] (TAIR:At5g15310,1); similar to protein 1 [Petunia x hybrida] (GB:CAA78386,1); contains InterPro domain Myb DNA-binding domain (InterPro:IPR001005	)
0.57549	259107_at	at3g05460	sporozoite surface protein-related, contains weak similarity to Sporozoite surface protein 2 precursor (Swiss-Prot:Q01443) (Plasmodium berghei yoelii)
0.5737	251598_at	at3g57600	encodes a member of the DREB subfamily A-2 of ERF/AP2 transcription factor family, The protein contains one AP2 domain, There are eight members in this subfamily including DREB2A AND DREB2B that are involved in	respons	e to drought,
0.57251	264872_at	at1g24260	MADS-box protein (AGL9), strongly similar to GB:O22456, MADS-box protein, Location of EST gb:H37053
0.57239	265878_at	at2g42410	zinc finger (C2H2 type) family protein, contains Pfam profile: PF00096 zinc finger, C2H2 type
0.56922	248593_at	at5g49180	pectinesterase family protein, contains Pfam profile: PF01095 pectinesterase
0.56878	249497_at	at5g39220	hydrolase, alpha/beta fold family protein, contains Pfam profile: PF00561 alpha/beta hydrolase fold
0.56716	257878_at	at3g17150	invertase/pectin methylesterase inhibitor family protein, low similarity to SP:P83326 Pectinesterase inhibitor (Pectin methylesterase inhibitor) (PMEI) {Actinidia chinensis}; contains Pfam profile PF04043: Plant	invert	ase/pectin methylesterase inhibitor
0.56706	267218_at	at2g02515	expressed protein
0.56704	257629_at	at3g26140	glycosyl hydrolase family 5 protein / cellulase family protein, contains Pfam profile: PF00150 cellulase (glycosyl hydrolase family 5)
0.56301	251555_at	at3g58780	agamous-like MADS box protein AGL1 / shatterproof 1 (AGL1) (SHP1), identical to SP:P29381 Agamous-like MADS box protein AGL1 (Protein Shatterproof 1) {Arabidopsis thaliana}
0.561	248807_at	at5g47500	pectinesterase family protein, contains Pfam profile: PF01095 pectinesterase
0.55982	260632_at	at1g62360	homeobox protein SHOOT MERISTEMLESS (STM), identical to homeobox protein SHOOT MERISTEMLESS (STM) SP:Q38874 from (Arabidopsis thaliana)
0.55918	260515_at	at1g51460	ABC transporter family protein, similar to SP:Q9UNQ0 ATP-binding cassette, sub-family G, member 2 (Placenta-specific ATP- binding cassette transporter) (Breast cancer resistance protein) {Homo sapiens}; contains	Pfam p	rofile PF00005: ABC transporter
0.55484	246531_at	at5g15800	developmental protein SEPALLATA1 / floral homeotic protein (AGL2) (SEP1), identical to developmental protein SEPALLATA1 / floral homeotic protein (AGL2 / SEP1) SP:P29382 from (Arabidopsis thaliana)
0.55385	263177_at	at1g05540	expressed protein, contains Pfam profile PF03478: Protein of unknown function (DUF295)
0.55361	254595_at	at4g18960	floral homeotic protein AGAMOUS (AG), contains an ACG start codon (Riechmann, Ito, and Meyerowitz, Mol Cell Biol, 1999); supported by cDNA gi:16155:emb:X53579
0.55322	245640_at	at1g25330	basic helix-loop-helix (bHLH) family protein, contains Pfam profile: PF00010 helix-loop-helix DNA-binding domain
0.5521	260241_at	at1g63710	CYP86A7
0.55113	248791_at	at5g47350	palmitoyl protein thioesterase family protein
0.54882	263971_at	at2g42800	leucine-rich repeat family protein, contains leucine rich-repeat domains Pfam:PF00560, INTERPRO:IPR001611; and grail
0.54738	264041_at	at2g03710	MADS-box protein (AGL3)
0.54673	259799_at	at1g72290	trypsin and protease inhibitor family protein / Kunitz family protein, similar to water-soluble chlorophyll protein (Raphanus sativus var, niger) GI:16945735, BnD22 drought induced protein (Brassica napus) GI:17	813; co	ntains Pfam profile PF00197: Trypsin and protease inhibitor
0.54595	259124_at	at3g02310	developmental protein SEPALLATA2 / floral homeotic protein (AGL4) (SEP2), identical to developmental protein SEPALLATA2 / floral homeotic protein AGL4 GB:P29384 (Arabidopsis thaliana), Pfam HMM hit: SRF-type tra	nscript	ion factors (DNA-binding and dimerization domain)
0.54543	261375_at	at1g53160	squamosa promoter-binding protein-like 4 (SPL4), nearly identical to squamosa promoter binding protein-like 4 (Arabidopsis thaliana) GI:5931657; contains Pfam profile PF03110: SBP domain
0.5454	258042_at	at3g21310	expressed protein, contains Pfam profile PF03267: Arabidopsis protein of unknown function, DUF266
0.54469	245892_at	at5g09370	protease inhibitor/seed storage/lipid transfer protein (LTP) family protein, similar to lipid transfer protein - Hordeum vulgare, EMBL:AF109195; contains Pfam protease inhibitor/seed storage/LTP family domain PF	234
0.54413	250155_at	at5g15160	bHLH family protein
0.54362	254418_at	at4g21480	glucose transporter, putative, similar to glucose transporter (Sugar carrier) STP1, Arabidopsis thaliana, SP:P23586; contains Pfam profile PF00083: major facilitator superfamily protein
0.54343	249303_at	at5g41460	fringe-related protein, strong similarity to unknown protein (pir::T13026) similarity to predicted proteins + similar to hypothetical protein GB:AAC23643 (Arabidopsis thaliana) + weak similarity to Fringe (Schis	tocerca	gregaria)(GI:6573138);Fringe encodes an extracellular protein that regulates Notch signalling,
0.54288	258116_at	at3g14520	terpene synthase/cyclase family protein, similar to terpene synthase GB:CAA72074 from (Arabidopsis thaliana)
0.54102	245571_at	at4g14695	expressed protein, contains Pfam domain, PF03650: Uncharacterized protein family (UPF0041)
0.53925	247463_at	at5g62210	embryo-specific protein-related, contains weak similarity to embryo-specific protein 3 (GI:3335171) (Arabidopsis thaliana)
0.53722	264180_at	at1g02190	CER1 protein, putative, similar to CER1 GI:1199467 and maize gl1 homolog (glossy1 locus) GI:1209703 from (Arabidopsis thaliana)
0.53508	262681_at	at1g75890	family II extracellular lipase 2 (EXL2), EXL2 (PMID:11431566); similar to anter-specific proline-rich protein (APG) SP:P40602 (Arabidopsis thaliana)
0.53303	265441_at	at2g20870	cell wall protein precursor, putative, identical to Putative cell wall protein precursor (Swiss-Prot:P47925) (Arabidopsis thaliana); weak similarity to mu-protocadherin (GI:7861967) (Rattus norvegicus)
0.53291	252227_at	at3g49900	BTB/POZ domain-containing protein, contains BTB/POZ domain, INTERPRO:IPR000210
0.53262	255073_at	at4g09090	glycosyl hydrolase family protein 17, similar to glucan endo-1,3-beta-glucosidase precursor SP:P52409 from (Triticum aestivum)
0.52998	267555_at	at2g32765	small ubiquitin-like modifier 5 (SUMO), similar to ubiquitin-like protein SMT3 SP:P55852 (Arabidopsis thaliana); contains INTERPRO:IPR000626 ubiquitin domain; contains Pfam profile PF00240: Ubiquitin family; con	tains P	fam profile PF00240: Ubiquitin family; identical to cDNA small ubiquitin-like modifier 5 (SUMO) mRNA GI:22652847
0.52876	247785_at	at5g58820	subtilase family protein, contains similarity to prepro-cucumisin GI:807698 from (Cucumis melo)
0.52874	251504_at	at3g59030	transparent testa 12 protein (TT12) / multidrug transporter-like protein, similar to ripening regulated protein DDTFR18 (Lycopersicon esculentum) GI:12231296, putative multidrug efflux protein NorM - Vibrio para	haemoly	ticus, EMBL:AB010463; contains Pfam profile PF01554: Uncharacterized membrane protein family; identical to cDNA multidrug transporter-like protein (tt12) GI:13624642, SP:Q9LYT3 TRANSPARENT TESTA 12 protein {Arabidopsis thaliana}, multidrug transporter-like protein (Arabidopsis thaliana) GI:13624643
0.52862	254391_at	at4g21590	bifunctional nuclease, putative, similar to bifunctional nuclease (Zinnia elegans) gi:4099833/gb:AAD00694, Activated by AGAMOUS in a cal-1, ap1-1 background, Expressed in the floral meristem and during stamen de	velopme	nt,
0.52839	248917_at	at5g45850	expressed protein, contains Pfam profile: PF05097 protein of unknown function (DUF688)
0.52671	249939_at	at5g22430	expressed protein
0.52555	255768_at	at1g16705	p300/CBP acetyltransferase-related protein-related, similar to p300/CBP acetyltransferase-related protein 2 (Arabidopsis thaliana) GI:12597461
0.52507	247471_at	at5g62230	leucine-rich repeat family protein / protein kinase family protein, contains Pfam domains PF00560: Leucine Rich Repeat and PF00069: Protein kinase domain
0.52446	249732_at	at5g24420	glucosamine/galactosamine-6-phosphate isomerase-related, contains weak similarity to Swiss-Prot:O95336 6-phosphogluconolactonase (EC 3,1,1,31) (6PGL) (Homo sapiens)
0.52387	259391_s_at	at1g06360	fatty acid desaturase family protein, similar to delta 9 acyl-lipid desaturase (ADS1) GI:2970034 from (Arabidopsis thaliana)
		at1g06350	fatty acid desaturase family protein, similar to delta 9 acyl-lipid desaturase (ADS1) GI:2970034 from (Arabidopsis thaliana)
0.52377	249851_at	at5g23260	MADS-box protein, putative
0.52346	249704_at	at5g35550	myb family transcription factor (MYB123), contains PFAM profile: myb DNA-binding domain PF00249
0.52153	262528_at	at1g17260	ATPase 10, plasma membrane-type, putative / proton pump 10, putative / proton-exporting ATPase, putative, strong similarity to SP:Q43128 ATPase 10, plasma membrane-type (EC 3,6,3,6) (Proton pump 10) {Arabidopsis	thalia	na}; contains InterPro accession IPR001757: ATPase, E1-E2 type; contains Pfam profile PF00690: Cation transporter/ATPase, N-terminus
0.52097	261137_at	at1g19830	auxin-responsive protein, putative, similar to auxin-induced protein TGSAUR21 (GI:10185818) (Tulipa gesneriana)
0.51945	263133_at	at1g78450	SOUL heme-binding family protein, weak similarity to SOUL protein (Mus musculus) GI:4886906; contains Pfam profile PF04832: SOUL heme-binding protein
0.51572	261834_at	at1g10640	polygalacturonase, putative / pectinase, putative, similar to polygalacturonase PG1 GI:5669846, PG2 GI:5669848 from (Glycine max); contains PF00295: Glycosyl hydrolases family 28 (polygalacturonases)
0.51449	256389_at	at3g06220	transcriptional factor B3 family protein, contains Pfam profile PF02362: B3 DNA binding domain
0.51381	264478_at	at1g77270	expressed protein
0.51214	260531_at	at2g47240	long-chain-fatty-acid--CoA ligase family protein / long-chain acyl-CoA synthetase family protein, similar to GI:1617270 (MF7P) and gi:1617628 (MF45P) from (Brassica napus) ; contains Pfam AMP-binding enzyme doma	in PF00	501
0.51179	254133_at	at4g24810	ABC1 family protein, contains Pfam domain, PF03109: ABC1 family
0.5111	257579_at	at3g11000	expressed protein
0.50935	246994_at	at5g67460	glycosyl hydrolase family protein 17, similar to beta-1,3-glucanase GI:6714534 from (Salix gilgiana)
0.50845	246526_at	at5g15720	GDSL-motif lipase/hydrolase family protein, similar to family II lipase EXL3 (GI:15054386) and EXL2 (GI:15054384) (Arabidopsis thaliana); contains Pfam profile PF00657: Lipase/Acylhydrolase with GDSL-like motif
0.50769	250616_at	at5g07280	leucine-rich repeat protein kinase, putative / extra sporogenous cells (ESP), identical to extra sporogenous cells (Arabidopsis thaliana) gi:23304947:emb:CAD42912; contains Pfam domains PF00560: Leucine Rich Rep	eat and	PF00069: Protein kinase domain
0.50735	257243_at	at3g24230	pectate lyase family protein, similar to pectate lyase GP:14531296 from (Fragaria x ananassa)
0.50727	258675_at	at3g08770	lipid transfer protein 6 (LTP6), identical to GI:8571927
0.50685	259549_at	at1g35290	thioesterase family protein, contains Pfam profile PF03061: thioesterase family protein
0.50582	258932_at	at3g10150	calcineurin-like phosphoesterase family protein, contains Pfam profile: PF00149 calcineurin-like phosphoesterase
0.50477	251560_at	at3g57920	squamosa promoter-binding protein, putative, similar to squamosa promoter binding protein-like 9 (Arabidopsis thaliana) GI:5931677; contains Pfam profile PF03110: SBP domain
0.50473	253788_at	at4g28680	tyrosine decarboxylase, putative, similar to SP:P54768 Tyrosine/DOPA decarboxylase 1 (Includes: DOPA decarboxylase (EC 4,1,1,28) (DDC); Tyrosine decarboxylase (EC 4,1,1,25)) {Papaver somniferum}, SP:Q06086 Tyros	ine dec	arboxylase 2 (EC 4,1,1,25) {Petroselinum crispum}; contains Pfam profile PF00282: Pyridoxal-dependent decarboxylase conserved domain
0.50412	265411_at	at2g16630	proline-rich family protein, contains proline-rich extensin domains, INTERPRO:IPR002965
0.50372	248246_at	at5g53200	myb family transcription factor (TRIPTYCHON), contains Pfam profile: PF00249 myb-like DNA-binding domain
0.50307	248924_at	at5g45960	GDSL-motif lipase/hydrolase family protein
0.50243	250167_at	at5g15310	myb family transcription factor, contains PFAM profile: myb DNA-binding domain PF00249
0.50117	256721_at	at2g34150	expressed protein
0.50016	259372_at	at1g69120	floral homeotic protein APETALA1 (AP1) / agamous-like MADS box protein (AGL7), identical to SP:P35631 Floral homeotic protein APETALA1 (AGL7 protein) {Arabidopsis thaliana}
0.49926	254336_at	at4g22050	aspartyl protease family protein, contains Pfam profile: PF00026 eukaryotic aspartyl protease
0.49901	264100_at	at1g78970	lupeol synthase (LUP1) / 2,3-oxidosqualene-triterpenoid cyclase, identical to lupeol synthase GI:1762150 from (Arabidopsis thaliana), 2,3-oxidosqualene-triterpenoid cyclase (Arabidopsis thaliana) GI:2738027; contains Pfam profile PF00432: Prenyltransferase and squalene oxidase repeat; contains TIGRfam profile TIGR01787: squalene/oxidosqualene cyclases; identical to cDNA 2,3-oxidosqualene-triterpe…
0.49731	251363_at	at3g61250	myb family transcription factor (MYB17), contains PFAM profile: Myb-like DNA-binding domain PF00249
0.49707	248892_at	at5g46300	expressed protein
0.49692	265277_at	at2g28410	expressed protein
0.49616	251674_at	at3g57250	emsy N terminus domain-containing protein / ENT domain-containing protein, contains Pfam profile PF03735: ENT domain
0.4958	260942_s_at	at1g45190	expressed protein, Since this genomic sequence region is unfinished, the annotated gene may be missing a stop codon or start codon
		at3g11990	expressed protein
0.49458	264016_at	at2g21220	auxin-responsive protein, putative, similar to auxin-induced protein TGSAUR22 (GI:10185820) (Tulipa gesneriana)
0.49448	253724_at	at4g29285	Encodes a member of a family of small,secreted, cysteine rich protein with sequence similarity to the PCP (pollen coat protein) gene family,
0.49431	256636_at	at3g12000	S-locus related protein SLR1, putative (S1), identical to S-locus related protein SLR1 homolog (AtS1) GI:246209 Arabidopsis thaliana); contains Pfam profiles PF01453: Lectin (probable mannose binding), PF00954: S-locus glycoprotein family
0.4942	257051_at	at3g15270	squamosa promoter-binding protein-like 5 (SPL5), identical to squamosa promoter binding protein-like 5 (Arabidopsis thaliana) GI:5931629; contains Pfam profile PF03110: SBP domain
0.49199	245371_at	at4g15750	invertase/pectin methylesterase inhibitor family protein, nearly identical to gi:3426058 novel gene of unknown function; contains Pfam profile PF04043: Plant invertase/pectin methylesterase inhibitor; identical to cDNA IB1P8-4 protein GI:3426057
0.49189	265058_s_at	at1g52030	myrosinase-binding protein, putative (F-ATMBP), identical to SP:Q9SAV1 Myrosinase binding protein-like f-AtMBP (Arabidopsis thaliana); similar to myrosinase binding protein GI:1711295 from (Brassica napus); contains Pfam PF01419: Jacalin-like lectin domain; identical to cDNA myrosinase-binding protein-like protein (MBP1,2) GI:6760446
		at1g52040	jacalin lectin family protein, nearly identical to myrosinase-binding protein homolog GI:2997767 from (Arabidopsis thaliana); contains Pfam profile PF01419 jacalin-like lectin domain; identical to cDNA myrosinase-binding protein homolog GI:2997766
0.49091	256381_at	at1g66850	protease inhibitor/seed storage/lipid transfer protein (LTP) family protein, similar to GP:3062791 Lipid transfer protein {Brassica rapa}; contains Pfam profile: PF00234: protease inhibitor/seed storage/LTP family
0.48926	254689_at	at4g13710	pectate lyase family protein
0.48896	258589_at	at3g04290	GDSL-motif lipase/hydrolase family protein, similar to family II lipases EXL3 GI:15054386, EXL1 GI:15054382, EXL2 GI:15054384 from (Arabidopsis thaliana); contains Pfam profile: lipase/acylhydrolase with GDSL-like motif
0.48875	264830_at	at1g03710	expressed protein
0.48852	259985_at	at1g76620	expressed protein, contains Pfam profile PF04784: Protein of unknown function, DUF547
0.48821	250565_at	at5g08000	glycosyl hydrolase family protein 17, similar to beta-1,3-glucanase GI:15150341 from (Camellia sinensis); C-terminal homology only
0.48752	264610_at	at1g04645	self-incompatibility protein-related, similar to S3 self-incompatibility protein (Papaver rhoeas) GI:1107841
0.48664	254911_at	at4g11100	expressed protein
0.48661	264499_at	at1g30795	hydroxyproline-rich glycoprotein family protein, contains proline-rich extensin domains, INTERPRO:IPR000694
0.48647	263034_at	at1g24020	Bet v I allergen family protein, similar to major pollen allergen Bet v 1 GB:CAA96544 GI:1321726 from (Betula pendula); contains Pfam profile PF00407: Pathogenesis-related protein Bet v I family
0.4859	259531_at	at1g12460	leucine-rich repeat transmembrane protein kinase, putative
0.48508	266750_s_at	at2g47040	pectinesterase family protein, contains Pfam profile: PF01095 pectinesterase
		at2g47030	pectinesterase family protein, contains Pfam profile: PF01095 pectinesterase
0.48499	256569_at	at3g19550	expressed protein
0.48484	267554_at	at2g32790	ubiquitin-conjugating enzyme, putative, similar to ubiquitin conjugating enzyme from (Oryza sativa) GI:1373001, {Arabidopsis thaliana} SP:P35134, SP:P35131; contains Pfam profile PF00179: Ubiquitin-conjugating enzyme
0.48483	263031_at	at1g24070	glycosyl transferase family 2 protein, similar to beta-(1-3)-glucosyl transferase GB:AAC62210 GI:3687658 from (Bradyrhizobium japonicum), cellulose synthase from Agrobacterium tumeficiens (gi:710492) and Agrobacterium radiobacter (gi:710493); contains Pfam glycosyl transferase, group 2 family protein domain PF00535
0.48482	251132_at	at5g01200	myb family transcription factor, contains PFAM profile: PF00249 myb-like DNA binding domain
0.48378	259726_at	at1g60985	Encodes a member of a family of small, secreted, cysteine rich proteins with sequence similarity to SCR (S locus cysteine-rich protein),
0.48326	249761_at	at5g23970	transferase family protein, similar to acetyl CoA: benzylalcohol acetyltransferase; BEAT (Clarkia breweri)(GI:3170250)(PMID:9628024), deacetylvindoline 4-O-acetyltransferase (Catharanthus roseus)(GI:4091808)(PMID:9681034)
0.48267	260293_at	at1g63670	expressed protein
0.48248	266134_s_at	at2g45110	beta-expansin, putative (EXPB4), similar to beta-expansin GI:16517013 from (Oryza sativa); beta-expansin gene family, PMID:11641069
0.48222	264638_at	at1g65480	flowering locus T protein (FT), identical to SP:Q9SXZ2 FLOWERING LOCUS T protein {Arabidopsis thaliana}; contains Pfam profile PF01161: Phosphatidylethanolamine-binding protein
0.48061	262376_at	at1g72970	glucose-methanol-choline (GMC) oxidoreductase family protein, similar to mandelonitrile lyase from Prunus serotina (SP:P52706, SP:P52707); contains Pfam profile PF00732 GMC oxidoreductase
0.48046	265312_at	at2g20240	expressed protein
0.48034	249894_at	at5g22580	expressed protein
0.48004	253966_at	at4g26520	fructose-bisphosphate aldolase, cytoplasmic, identical to SP:P22197 Fructose-bisphosphate aldolase, cytoplasmic isozyme (EC 4,1,2,13) {Arabidopsis thaliana}
0.47975	264978_at	at1g27120	galactosyltransferase family protein, contains Pfam profile:PF01762 galactosyltransferase
0.47967	249760_at	at5g23960	Encodes a sesquiterpene synthase involved in generating all of the group A sesquiterpenes found in the Arabidopsis floral volatile blend, Strongly expressed in the stigma,
0.47958	262083_at	at1g56100	pectinesterase inhibitor domain-containing protein, contains TIGRFAM TIGR01614: pectinesterase inhibitor domain; contains weak hit to Pfam PF04043: Plant invertase/pectin methylesterase inhibitor
0.4792	265007_s_at	at1g61563	rapid alkalinization factor (RALF) family protein, contains Pfam domain PF05498: Rapid ALkalinization Factor (RALF)
		at1g61566	rapid alkalinization factor (RALF) family protein, contains Pfam domain PF05498: Rapid ALkalinization Factor (RALF)
0.47862	263120_at	at1g78490	cytochrome P450 family protein, similar to Cytochrome P450 90A1 (SP:Q42569) (Arabidopsis thaliana)
0.47814	261653_at	at1g01900	subtilase family protein, contains similarity to cucumisin-like serine protease GB:AAC18851 GI:3176874 from (Arabidopsis thaliana)
0.47801	267465_at	at2g19170	subtilase family protein, contains similarity to meiotic serine proteinase TMP GI:6468325 from (Lycopersicon esculentum)
0.47752	250189_at	at5g14410	expressed protein
0.47741	245946_at	at5g19580	glyoxal oxidase-related, contains similarity to glyoxal oxidase precursor (Phanerochaete chrysosporium) gi:1050302:gb:AAA87594
0.4762	249144_at	at5g43270	squamosa promoter-binding protein-like 2 (SPL2), identical to squamosa promoter binding protein-like 2 (Arabidopsis thaliana) GI:5931645; contains Pfam profile PF03110: SBP domain
0.47591	259182_at	at3g01750	ankyrin repeat family protein, contains ankyrin repeats, Pfam:PF00023
0.47571	259773_at	at1g29500	auxin-responsive protein, putative, similar to auxin-induced protein 6B (SP:P33083) (Glycine max)
0.47535	258645_s_at	at3g07850	exopolygalacturonase / galacturan 1,4-alpha-galacturonidase / pectinase, identical to SP:P49063 Exopolygalacturonase clone GBGA483 precursor (EC 3,2,1,67) (ExoPG) (Galacturan 1,4-alpha-galacturonidase) {Arabidopsis thaliana}
		at3g14040	exopolygalacturonase / galacturan 1,4-alpha-galacturonidase / pectinase, identical to exopolygalacturonase (Arabidopsis thaliana) GI:311962; nearly identical to SP:P49063 Exopolygalacturonase clone GBGA483 precursor (EC 3,2,1,67) (ExoPG) (Galacturan 1,4-alpha-galacturonidase) {Arabidopsis thaliana}
0.47504	247462_at	at5g62080	protease inhibitor/seed storage/lipid transfer protein (LTP) family protein, similar to tapetum-specific protein a9 precursor {Brassica napus} SP:Q05772; contains Pfam protease inhibitor/seed storage/LTP family domain PF00234; supported by full-length cDNA Ceres:27795
0.47462	265722_at	at2g40100	chlorophyll A-B binding protein (LHCB4,3), identical to Lhcb4:3 protein (Arabidopsis thaliana) GI:4741956; contains Pfam profile: PF00504 chlorophyll A-B binding protein
0.47363	252951_at	at4g38700	disease resistance-responsive family protein, related to disease resistance response protein 206-d (Pisum sativum) gi:508844:gb:AAB18669G
0.47357	247638_at	at5g60490	fasciclin-like arabinogalactan-protein (FLA12)
0.47351	248377_at	at5g51720	expressed protein
0.47346	261092_at	no_match	no_match
0.47224	263258_at	at1g10540	xanthine/uracil permease family protein, contains Pfam profile: PF00860 permease family
0.47147	266563_at	at2g23990	plastocyanin-like domain-containing protein
0.47143	260371_at	at1g69690	TCP family transcription factor, putative, similar to PCF1 (GI:2580438) and PCF2 ((GI:2580440) Oryza sativa)
0.47018	253463_at	at4g32105	expressed protein
0.47016	249275_at	at5g41870	glycoside hydrolase family 28 protein / polygalacturonase (pectinase) family protein, weak similarity to polygalacturonase PG1 (Glycine max) GI:5669846; contains PF00295: Glycosyl hydrolases family 28
0.4701	256492_at	at1g31490	transferase family protein, contains similarity to anthranilate N-hydroxycinnamoyl benzoyltransferase GI:3288180, GI:2239091 from (Dianthus caryophyllus); contains Pfam profile PF02458 transferase family
0.4698	263840_at	at2g36885	expressed protein
0.46973	248167_at	at5g54530	expressed protein, contains Pfam profile PF04398: Protein of unknown function, DUF538
0.46966	264343_at	at1g11850	expressed protein
0.46965	249502_s_at	at5g39280	expansin, putative (EXP23), similar to expansin2 GI:4884433 from (Lycopersicon esculentum); alpha-expansin gene family, PMID:11641069
		at5g39300	expansin, putative (EXP25), similar to alpha-expansin 4 precursor GI:16923355 from (Cucumis sativus); alpha-expansin gene family, PMID:11641069
0.46899	263793_at	at2g24630	glycosyl transferase family 2 protein, similar to cellulose synthase from Agrobacterium tumeficiens (gi:710492) and Agrobacterium radiobacter (gi:710493); contains Pfam glycosyl transferase, group 2 family protein domain PF00535
0.46845	263518_at	at2g21655	expressed protein, contains Pfam PF05617: Arabidopsis thaliana protein of unknown function (DUF784)
0.46777	250187_at	at5g14370	expressed protein
0.46758	248110_at	at5g55320	membrane bound O-acyl transferase (MBOAT) family protein / wax synthase-related, similar to wax synthase (Simmondsia chinensis) GI:5020219 (EC 2,3,1,75)
0.46754	257158_at	at3g24360	enoyl-CoA hydratase/isomerase family protein, similar to CHY1 (gi:8572760); contains Pfam profile PF00388 enoyl-CoA hydratase/isomerase family protein
0.46647	258332_at	at3g16180	proton-dependent oligopeptide transport (POT) family protein, contains Pfam profile: PF00854 POT family
0.46589	251317_at	at3g61490	glycoside hydrolase family 28 protein / polygalacturonase (pectinase) family protein, weak similarity to SP:P27644 Polygalacturonase (EC 3,2,1,15) (Pectinase) {Agrobacterium tumefaciens}; contains PF00295: Glycosyl hydrolases family 28
0.46555	255956_at	at1g22015	galactosyltransferase family protein, contains Pfam profile: PF01762 galactosyltransferase
0.46518	267620_at	at2g39640	glycosyl hydrolase family 17 protein
0.46512	258370_at	at3g14395	expressed protein
0.46509	254421_at	at4g21550	transcriptional factor B3 family protein, low similarity to SP:Q01593 Abscisic acid-insensitive protein 3 {Arabidopsis thaliana}, SP:P37398 Viviparous protein homolog {Oryza sativa}; contains Pfam profile PF02362: B3 DNA binding domain
0.46473	266627_at	at2g35340	RNA helicase, putative, similar to ATP-dependent RNA helicase #3 (Homo sapiens) GI:3107913; contains Pfam profiles PF04408: Helicase associated domain (HA2), PF00271: Helicase conserved C-terminal domain
0.46432	252129_at	at3g50890	zinc finger homeobox family protein / ZF-HD homeobox family protein, hypothetical protein T8K22,16 - Arabidopsis thaliana, chromosome II BAC T8K22, PIR2:T00609
0.46432	260237_at	at1g74430	myb family transcription factor (MYB95), contains Pfam profile: PF00249 myb-like DNA-binding domain
0.46384	246783_at	at5g27360	sugar-porter family protein 2 (SFP2), identical to sugar-porter family protein 2 (Arabidopsis thaliana) GI:14585701
0.46317	246837_at	no_match	no_match
0.46296	261921_at	at1g65900	expressed protein
0.46289	249157_at	at5g43510	Encodes a defensin-like (DEFL) family protein,
		at5g43518	Encodes a defensin-like (DEFL) family protein,
		at5g43513	Encodes a defensin-like (DEFL) family protein,
0.46248	247457_at	at5g62170	expressed protein, various predicted proteins, Arabidopsis thaliana
0.46153	254494_at	at4g20050	expressed protein, C65DMY30S
0.46089	255722_at	at3g29570	expressed protein
0.46046	260260_at	at1g68540	oxidoreductase family protein, similar to cinnamoyl CoA reductase (Eucalyptus gunnii, gi:2058311), cinnamyl-alcohol dehydrogenase, E, gunnii (gi:1143445), CPRD14 protein, Vigna unguiculata (gi:1854445)
0.45983	264078_at	at2g28470	beta-galactosidase, putative / lactase, putative, similar to Beta-galactosidase precursor SP:P48980 from (Lycopersicon esculentum)
0.45844	259783_at	at1g29510	auxin-responsive protein, putative, similar to auxin-induced protein 6B (SP:P33083) (Glycine max)
0.45831	255766_at	at1g16750	expressed protein, contains Pfam profile PF04784: Protein of unknown function, DUF547
0.45802	245622_at	at4g14080	glycosyl hydrolase family 17 protein / anther-specific protein (A6), identical to probable glucan endo-1,3-beta-glucosidase A6 precursor SP:Q06915 from (Arabidopsis thaliana)
0.45798	248772_at	at5g47800	phototropic-responsive NPH3 family protein, contains NPH3 family domain, Pfam:PF03000
0.4571	247697_at	at5g59810	subtilase family protein, subtilisin-like protease AIR3, Arabidopsis thaliana, EMBL:AF098632
0.45676	258392_at	at3g15400	anther development protein, putative, similar to anther development protein ATA20 GB:AAC50042 GI:2708813 from (Arabidopsis thaliana)
0.45658	247717_at	at5g59320	lipid transfer protein 3 (LTP3), identical to lipid transfer protein 3 from Arabidopsis thaliana (gi:8571921); contains Pfam protease inhibitor/seed storage/LTP family domain PF00234
0.4561	248427_at	at5g51750	subtilase family protein, similar to subtilisin-like protease GI:3687307 from (Lycopersicon esculentum)
0.45583	254900_at	at4g11510	expressed protein, ; expression supported by MPSS
0.45491	260022_at	at1g30020	expressed protein, contains Pfam profile PF04398: Protein of unknown function, DUF538
0.45488	264147_at	at1g02205	CER1 protein, identical to maize gl1 homolog (glossy1 locus) GI:1209703 and CER1 GI:1199467 from (Arabidopsis thaliana)
0.45442	252090_at	at3g52130	protease inhibitor/seed storage/lipid transfer protein (LTP) family protein, similar to cysteine-rich 5B protein - Lycopersicon esculentum, PIR2:S39552 (GI:415833); contains Pfam protease inhibitor/seed storage/LTP family domain PF00234
0.454	251394_at	at3g60900	fasciclin-like arabinogalactan-protein (FLA10)
0.4539	252063_at	at3g51590	lipid transfer protein, putative, similar to lipid transfer protein E2 precursor, Brassica napus, PIR:T07984 (GI:899224); contains Pfam protease inhibitor/seed storage/LTP family domain PF00234
0.453	255957_at	at1g22160	senescence-associated protein-related, similar to senescence-associated protein SAG102 (GI:22331931) (Arabidopsis thaliana)
0.45175	262414_at	at1g49430	LACS2
0.45127	245819_at	at1g26310	MADS-box protein, putative, strong similarity to DNA-binding protein (Brassica rapa subsp, pekinensis) GI:6469345, SP:Q41276 Floral homeotic protein APETALA1 (MADS C) {Sinapis alba}; contains InterPro accession IPR002100: Transcription factor, MADS-box
0.4508	262236_at	at1g48330	expressed protein, similar to hypothetical protein GI:9294146 from (Arabidopsis thaliana)
0.45053	262989_at	at1g23420	inner no outer protein (INO), identical to INNER NO OUTER (INO) (Arabidopsis thaliana) GI:6684816
0.4504	260001_at	at1g67990	caffeoyl-CoA 3-O-methyltransferase, putative, similar to GI:2960356 (Populus balsamifera subsp, trichocarpa), GI:684942 (Medicago sativa subsp, sativa)
0.45016	262316_at	at2g48120	pale cress protein (PAC), identical to PAC (Arabidopsis thaliana) gi:1483213:emb:CAA65334
0.44994	265869_at	at2g01760	two-component responsive regulator family protein / response regulator family protein, similar to response regulator 9 (GI:14189890) (Zea mays); similar to ARR1 protein (GI:4210449) (Arabidopsis thaliana); contains Pfam profile: PF00072 response regulator receiver domain
0.44993	250719_at	at5g06250	DNA-binding protein, putative, similar to DNA-binding proteins from (Arabidopsis thaliana) RAV1 GI:3868857 and RAV2 GI:3868859, AP2 domain containing protein RAP2,8 (Arabidopsis thaliana) GI:2281641; contains Pfam profile PF02362: B3 DNA binding domain
0.44991	259063_at	at3g07450	protease inhibitor/seed storage/lipid transfer protein (LTP) family protein, similar to cysteine-rich 5B protein - Lycopersicon esculentum, PIR2:S39552 (GI:415833); contains Pfam protease inhibitor/seed storage/LTP family domain PF00234
0.44964	250120_at	at5g16490	p21-rho-binding domain-containing protein, contains Pfam PF00786: P21-Rho-binding domain
0.44909	260769_at	at1g49010	myb family transcription factor, contains Pfam profile: PF00249 myb-like DNA-binding domain
0.44796	251590_at	at3g57690	arabinogalactan-protein, putative (AGP23), similar to arabinogalactan protein (Arabidopsis thaliana) gi:10880503:gb:AAG24281
0.44782	245253_at	at4g15440	hydroperoxide lyase (HPL1), identical to hydroperoxide lyase GI:3822403 from (Arabidopsis thaliana)
0.4477	256297_at	at1g69500	cytochrome P450 family protein, similar to Cytochrome P450 86A2 (SP:O23066) (Arabidopsis thaliana)contains Pfam profile: PF00067: Cytochrome P450
0.44713	249813_at	at5g23940	transferase family protein, similar to anthranilate N-hydroxycinnamoyl/benzoyltransferase, Dianthus caryophyllus (gi:2239091); contains Pfam transferase family domain PF002458
0.44689	249660_at	at5g36720	expressed protein, similar to unknown protein (gb:AAF16529,1)
0.44655	248926_at	at5g45880	pollen Ole e 1 allergen and extensin family protein, contains Pfam domain, PF01190: Pollen proteins Ole e I family
0.44643	247869_at	at5g57520	zinc finger (C2H2 type) family protein (ZFP2), identical to zinc finger protein 2 (ZFP2) GI:790674 from (Arabidopsis thaliana); contains Pfam domain, PF00096: Zinc finger, C2H2 type
0.44626	260038_at	at1g68875	expressed protein
0.44582	267141_at	at2g38090	myb family transcription factor, contains Pfam profile: PF00249 myb-like DNA-binding domain
0.44568	264697_at	at1g70210	cyclin delta-1 (CYCD1), nearly identical to SP:P42751 Cyclin delta-1 {Arabidopsis thaliana}
0.44559	263905_at	at2g36190	beta-fructosidase, putative / beta-fructofuranosidase, putative, similar to beta-fructofuranosidase GI:18324 from (Daucus carota)
0.44557	266764_at	at2g47050	invertase/pectin methylesterase inhibitor family protein, low similarity to pollen-specific pectin esterase (Brassica rapa subsp, pekinensis) GI:1620652; contains Pfam profile PF04043: Plant invertase/pectin methylesterase inhibitor
0.44464	262121_at	at1g02800	endo-1,4-beta-glucanase / cellulase (CEL2), identical to endo-1,4-beta glucanase; ATCEL2 GI:3132891 from (Arabidopsis thaliana)
0.44432	245246_at	no_match	no_match
0.4439	245040_at	at2g26520	expressed protein
0.44347	256966_at	at3g13400	multi-copper oxidase type I family protein, similar to pollen-specific BP10 protein (SP:Q00624)(Brassica napus); contains Pfam profile: PF00394 Multicopper oxidase
0.44317	250610_at	at5g07550	glycine-rich protein (GRP19), oleosin; glycine-rich protein 19 (GRP19) PMID:11431566
0.44306	256481_at	at1g33430	galactosyltransferase family protein, contains Pfam profile: PF01762 galactosyltransferase
0.44261	253255_at	at4g34760	auxin-responsive family protein, auxin-induced protein X15, Glycine max, PIR2:JQ1097
0.44248	263809_at	at2g04570	GDSL-motif lipase/hydrolase family protein, similar to family II lipase EXL3 (GI:15054386), EXL1 (GI:15054382), EXL2 (GI:15054384) (Arabidopsis thaliana); contains Pfam profile PF00657: Lipase/Acylhydrolase with GDSL-like motif
0.44205	247798_at	at5g58830	subtilase family protein, contains similarity to prepro-cucumisin GI:807698 from (Cucumis melo)
0.44196	246416_at	at5g16920	expressed protein
0.44166	258438_at	at3g17230	invertase/pectin methylesterase inhibitor family protein, similar to SP:P83326 Pectinesterase inhibitor (Pectin methylesterase inhibitor) (PMEI) {Actinidia chinensis}; contains Pfam profile PF04043: Plant invertase/pectin methylesterase inhibitor
0.44163	267198_at	at2g30810	gibberellin-regulated family protein, similar to GASA5 (Arabidopsis thaliana) GI:1289320; contains Pfam profile PF02704: Gibberellin regulated protein
0.4416	250732_at	at5g06480	MD-2-related lipid recognition domain-containing protein / ML domain-containing protein, contains Pfam profile PF02221: ML domain
0.44093	256222_at	at1g56210	copper chaperone (CCH)-related, low similarity to copper homeostasis factor (GI:3168840)(PMID:9701579) and farnesylated proteins ATFP3 (GI:4097547) and GMFP7 (Glycine max)(GI:4097573); contains PF00403 Heavy-metal-associated domain
0.4409	266540_at	at2g35310	transcriptional factor B3 family protein, contains Pfam profile PF02362: B3 DNA binding domain
0.44081	249008_at	at5g44680	methyladenine glycosylase family protein, similar to SP:P05100 DNA-3-methyladenine glycosylase I (EC 3,2,2,20) (3-methyladenine-DNA glycosylase I, constitutive) {Escherichia coli}; contains Pfam profile PF03352: Methyladenine glycosylase
0.44055	263913_at	at2g36570	leucine-rich repeat transmembrane protein kinase, putative
0.43923	267580_at	at2g41990	expressed protein
0.43908	262674_at	at1g75910	family II extracellular lipase 4 (EXL4), EXL4 (PMID:11431566); similar to anter-specific proline-rich protein (APG) SP:P40602 (Arabidopsis thaliana (Mouse-ear cress))
0.43903	262122_at	at1g02790	exopolygalacturonase / galacturan 1,4-alpha-galacturonidase (PGA3) / pectinase, identical to SP:P49062 Exopolygalacturonase clone GBGE184 precursor (EC 3,2,1,67) (ExoPG) (Galacturan 1,4-alpha-galacturonidase) {Arabidopsis thaliana}
0.43885	253661_at	at4g30130	expressed protein, contains Pfam domains, PF04782: Protein of unknown function (DUF632) and PF04783: Protein of unknown function (DUF630)
0.43875	250012_x_at	at5g18060	auxin-responsive protein, putative, similar to auxin-inducible SAUR (Small Auxin Up RNAs) GI:3043536 from radish (Raphanus sativus)
0.43873	259607_at	at1g27940	multidrug resistance P-glycoprotein, putative, similar to mdr-like P-glycoprotein atpgp1 GI:3849833 from (Arabidopsis thaliana)
0.43866	255779_at	at1g18650	glycosyl hydrolase family protein 17, similar to beta-1,3-glucanase GI:15150341 from (Camellia sinensis); C-terminal homology only
0.43802	262765_at	at1g13150	cytochrome P450, putative, strong similarity to gi:3313615 F21J9,9 from Arabidopsis thaliana and is a member of the PF:00067 Cytochrome P450 family
0.4377	260066_at	at1g73610	GDSL-motif lipase/hydrolase family protein, similar to family II lipase EXL6 (GI:15054390), EXL4 (GI:15054388) (Arabidopsis thaliana); contains Pfam profile PF00657: Lipase/Acylhydrolase with GDSL-like motif
0.43742	247162_at	at5g65730	xyloglucan:xyloglucosyl transferase, putative / xyloglucan endotransglycosylase, putative / endo-xyloglucan transferase, putative, similar to endo-xyloglucan transferase GI:2244732 from (Gossypium hirsutum)
0.43732	258895_at	at3g05600	epoxide hydrolase, putative, similar to epoxide hydrolase from (Glycine max) GI:2764806, (Arabidopsis thaliana) GI:1109600; contains Pfam profile PF00561: hydrolase, alpha/beta fold family
0.43712	262697_at	at1g75940	glycosyl hydrolase family 1 protein / anther-specific protein ATA27, contains Pfam PF00232 : Glycosyl hydrolase family 1 domain; TIGRFAM TIGR01233: 6-phospho-beta-galactosidase; identical to anther-specific protein ATA27 (GI:2746341) (Arabidopsis thaliana)
0.43711	264007_at	at2g21140	hydroxyproline-rich glycoprotein family protein, identical to proline-rich protein 2 (Arabidopsis thaliana) gi:7620011:gb:AAF64549
0.43658	262115_at	at1g02813	expressed protein, contains Pfam profile PF04398: Protein of unknown function, DUF538
0.43616	249651_at	at5g37020	auxin-responsive factor (ARF8), identical to auxin response factor 8 GI:4104931 from (Arabidopsis thaliana)
0.4361	262764_at	at1g13140	cytochrome P450 family protein, similar to Cytochrome P450 86A2 (SP:O23066) (Arabidopsis thaliana); contains Pfam PF:00067 Cytochrome P450 family
0.43541	247884_at	at5g57800	CER1 protein, putative (WAX2), similar to maize glossy1 homolog GI:2213643 from (Oryza sativa); contains Pfam profile PF01598: Sterol desaturase
0.43481	252943_at	at4g39330	mannitol dehydrogenase, putative, nearly identical to SP:P42734, probable mannitol dehydrogenase
0.43481	249401_at	at5g40260	nodulin MtN3 family protein, similar to MtN3 GI:1619602 (root nodule development) from (Medicago truncatula)
0.43422	254465_at	at4g20420	tapetum-specific protein-related, similar to SaTAP 35 (Sinapis alba) GI:408108
0.43417	250174_at	at5g14380	hydroxyproline-rich glycoprotein family protein, identical to gi:4775268:emb:CAB42531
0.43412	264315_at	at1g70370	BURP domain-containing protein / polygalacturonase, putative, similar to polygalacturonase isoenzyme 1 beta subunit (Lycopersicon esculentum) GI:170480; contains Pfam profile PF03181: BURP domain
0.43383	253736_at	at4g28780	GDSL-motif lipase/hydrolase family protein, similar to family II lipase EXL3 (GI:15054386), EXL1 (GI:15054382), EXL2 (GI:15054384) (Arabidopsis thaliana); contains Pfam profile PF00657: Lipase/Acylhydrolase with GDSL-like motif
0.43254	257986_at	at3g20865	arabinogalactan-protein, putative (AGP), similar to gi:10880503:gb:AAG24281
0.43246	256743_at	at3g29370	expressed protein
0.43081	258003_at	at3g29030	expansin, putative (EXP5), identical to expansin At-EXP5 GB:AAB38071 from (Arabidopsis thaliana); alpha-expansin gene family, PMID:11641069
0.43058	261801_at	at1g30520	acyl-activating enzyme 14 (AAE14), identical to acyl-activating enzyme 14 (Arabidopsis thaliana); similar to SP:Q42524 4-coumarate--CoA ligase 1 (EC 6,2,1,12) (4-coumaroyl-CoA synthase 1) {Arabidopsis thaliana}; contains Pfam profile PF00501: AMP-binding enzyme; identical to cDNA acyl-activating enzyme 14 (At1g30520) GI:29893263
0.43046	260081_at	at1g78170	expressed protein
0.42972	250619_at	at5g07230	protease inhibitor/seed storage/lipid transfer protein (LTP) family protein, identical to tapetum-specific protein A9 (Precursor) SP: Q00762; contains Pfam protease inhibitor/seed storage/LTP family domain PF00234
0.42969	260879_at	at1g21480	exostosin family protein, contains Pfam profile: PF03016 Exostosin family
0.42967	250154_at	at5g15140	aldose 1-epimerase family protein, similar to SP:P05149 Aldose 1-epimerase precursor (EC 5,1,3,3) (Mutarotase) from Acinetobacter calcoaceticus; contains Pfam profile PF01263 Aldose 1-epimerase
0.4296	245656_at	at1g56620	pectinesterase inhibitor domain-containing protein
0.42944	248925_at	at5g45910	GDSL-motif lipase/hydrolase family protein, similar to lipase (Arabidopsis thaliana) GI:1145627; contains InterPro Entry IPR001087 Lipolytic enzyme, G-D-S-L family
0.42935	253397_at	at4g32710	pseudogene, protein kinase family protein, contains protein kinase domain, Pfam:PF00069; blastp match of 63% identity and 3,0e-90 P-value to GP:13397640:emb:CAC34703,1::AX088876 unnamed protein product {Brassica napus}
0.42932	251032_at	at5g02030	homeodomain protein (BELLRINGER), several homeodomain proteins;
0.42896	245196_at	at1g67750	pectate lyase family protein, similar to pectate lyase GI:14289169 from (Salix gilgiana)
0.42893	267241_at	no_match	no_match
0.42885	247358_at	at5g63580	flavonol synthase, putative, similar to SP:Q96330; contains PF03171 2OG-Fe(II) oxygenase superfamily
0.42878	264066_at	at2g27880	argonaute protein, putative / AGO, putative, similar to SP:O04379 Argonaute protein (AGO1) {Arabidopsis thaliana}; contains Pfam profiles PF02170: PAZ domain, PF02171: Piwi domain
0.42868	252853_at	at4g39710	immunophilin, putative / FKBP-type peptidyl-prolyl cis-trans isomerase, putative, similar to FK506 binding protein 1 (GP:21535744) (Arabidopsis thaliana)
0.4286	255854_at	at1g67050	expressed protein
0.42837	267552_at	at2g32770	purple acid phosphatase (PAP13), identical to purple acid phosphatase (PAP13) (Arabidopsis thaliana) GI:20257489; contains Pfam profile PF00149: Ser/Thr protein phosphatase
0.42836	252780_at	at3g42960	alcohol dehydrogenase (ATA1), identical to alcohol dehydrogenase (ATA1) GI:2501781 from (Arabidopsis thaliana)
0.42829	253772_at	at4g28395	lipid transfer protein, putative, identical to anther-specific gene ATA7 (gi:2746339); contains Pfam protease inhibitor/seed storage/LTP family domain
0.42828	261203_at	at1g12845	expressed protein
0.42784	255467_at	at4g03010	leucine-rich repeat family protein, contains leucine rich-repeat domains Pfam:PF00560, INTERPRO:IPR001611; contains similarity to Hcr2-0A (Lycopersicon esculentum) gi:3894385:gb:AAC78592
0.42772	263161_at	at1g54020	myrosinase-associated protein, putative, strong similarity to myrosinase-associated proteins GI:1769968, GI:1769970, GI:1216389,GI:1216391 from (Brassica napus); contains InterPro Entry IPR001087 Lipolytic enzyme, G-D-S-L family
0.42721	246025_at	at5g21150	PAZ domain-containing protein / piwi domain-containing protein, similar to SP:O04379 Argonaute protein (AGO1) {Arabidopsis thaliana}; contains Pfam profile: PF02170 PAZ (Piwi Argonaut and Zwille), PF02171 Piwi domain
0.42717	250481_at	at5g10310	expressed protein
0.42687	251898_at	at3g54340	floral homeotic protein APETALA3 (AP3)
0.42646	255727_at	at1g25510	aspartyl protease family protein, contains Pfam domain, PF00026: eukaryotic aspartyl protease
0.4264	253083_at	at4g36250	aldehyde dehydrogenase family protein, contais aldehyde dehydrogenase (NADP) family protein domain, Pfam:PF00171
0.42636	257017_at	at3g19620	glycosyl hydrolase family 3 protein, similar to beta-xylosidase A GB:BAA28267 from (Aspergillus oryzae)
0.4257	245943_at	at5g19500	tryptophan/tyrosine permease family protein, contains Pfam profile PF03222: Tryptophan/tyrosine permease family
0.42556	260141_at	at1g66350	gibberellin regulatory protein (RGL1), similar to GB:CAA75492 from (Arabidopsis thaliana); contains Pfam profile PF03514: GRAS family transcription factor; identical to cDNA RGL1 protein GI:15777856, RGL1 protein (Arabidopsis thaliana) GI:15777857
0.42555	251258_at	at3g62170	pectinesterase family protein, contains Pfam profiles: PF01095 pectinesterase, PF04043 plant invertase/pectin methylesterase inhibitor ;similar to pollen-specific pectin esterase GI:1620652 from (Brassica rapa subsp, pekinensis)
0.42549	257460_at	at1g75580	auxin-responsive protein, putative, similar to auxin-induced protein TGSAUR22 (GI:10185820) (Tulipa gesneriana)
0.42546	254609_at	at4g18970	GDSL-motif lipase/hydrolase family protein, similar to family II lipases EXL3 GI:15054386, EXL1 GI:15054382, EXL2 GI:15054384 from (Arabidopsis thaliana); contains Pfam profile PF00657: GDSL-like Lipase/Acylhydrolase
0.42537	251183_at	at3g62630	expressed protein
0.42488	250694_at	at5g06710	homeobox-leucine zipper protein 14 (HAT14) / HD-ZIP protein 14, contains similarity to homeodomain leucine zipper protein
0.42482	252930_at	at4g39010	glycosyl hydrolase family 9 protein, endo-1,4-beta-glucanase precursor - Fragariax ananassa, PID:g3549291
0.42467	263174_at	at1g54040	kelch repeat-containing protein, contains Pfam PF01344: Kelch motif (4 repeats); similar to jsimilar to epithiospecifier (GI:16118838) (Arabidopsis thaliana) isioform contains AT-AG splice sites at intron
0.42428	259844_at	at1g73560	protease inhibitor/seed storage/lipid transfer protein (LTP) family protein, similar to GI:2627141 from (Picea abies) (Plant Mol, Biol, 42 (3), 461-478 (2000)); contains Pfam protease inhibitor/seed storage/LTP family domain PF00234
0.42426	260181_at	at1g70710	endo-1,4-beta-glucanase (EGASE) / cellulase, identical to endo-1,4-beta-glucanase GB:CAA67157 GI:2440035 from (Arabidopsis thaliana)
0.42425	267453_at	at2g33880	homeobox-leucine zipper family protein
0.4239	252412_at	at3g47295	expressed protein
0.42357	252920_at	at4g39000	glycosyl hydrolase family 9 protein, endo-1,4-beta-glucanase precursor - Fragariax ananassa, PID:g3549291
0.42333	262545_at	no_match	no_match
0.42325	261271_at	at1g26795	self-incompatibility protein-related, similar to S3 self-incompatibility protein (Papaver rhoeas) GI:1107841
0.42287	259158_at	at3g05430	PWWP domain-containing protein, contains Pfam profile:PF00855 PWWP domain
0.42278	254122_at	at4g24510	eceriferum protein (CER2), identical to (CER2) (Arabidopsis thaliana) GI:1213594; contains Pfam profile PF02458: Transferase family
0.42238	262949_at	at1g75790	multi-copper oxidase type I family protein, contains Pfam profile: PF00394 Multicopper oxidase
0.4222	249755_at	at5g24580	copper-binding family protein, similar to copper homeostasis factor gi:3168840 from Arabidopsis thaliana; contains Pfam profile PF00403: Heavy-metal-associated domain
0.42199	265938_at	at2g19620	Ndr family protein, similar to SP:O23969 Pollen specific protein SF21 {Helianthus annuus}; contains Pfam profile PF03096: Ndr family
0.42162	261313_at	at1g52970	expressed protein
0.42161	262750_at	at1g28710	expressed protein, similar to GI:2827651, GI:7527728, GI:4406788, GI:6063544, GI:10764853 from (Arabidopsis thaliana)
0.42128	255876_at	at2g40480	expressed protein, similar to expressed protein [Arabidopsis thaliana] (TAIR:At3g56270,1); similar to unknown protein [Oryza sativa (japonica cultivar-group)] (GB:AAU44189,1); contains InterPro domain Plant protein of unknown function DUF827 (InterPro:IPR008545)
0.42108	260210_at	at1g74420	similar to galactoside 2-alpha-L-fucosyltransferase / xyloglucan alpha-(1,2)-fucosyltransferase (FUT1) (FT1) [Arabidopsis thaliana] (TAIR:At2g03220,1); similar to putative galactoside 2-alpha-L-fucosyltransferase [Oryza sativa (japonica cultivar-group)] (GB:XP_467945,1); contains InterPro domain Xyloglucan fucosyltransferase (InterPro:IPR004938)
0.42104	248849_at	at5g46540	ABC transporter family protein, contains Pfam profile: PF00005 ABC transporter; similar to multidrug-resistant protein CjMDR1 GI:14715462 from (Coptis japonica)
0.41944	260051_at	at1g78210	hydrolase, alpha/beta fold family protein, low similarity to hydrolases from Rhodococcus sp, EtbD2 GI:3273241, EtbD1 GI:3273239; contains Pfam profile PF00561: hydrolase, alpha/beta fold family
0.41922	254146_at	at4g24260	endo-1,4-beta-glucanase, putative / cellulase, putative, similar to endo-1,4-beta-D-glucanase; cellulase GI:5689613 from (Brassica napus)
0.41902	255433_at	at4g03210	xyloglucan:xyloglucosyl transferase, putative / xyloglucan endotransglycosylase, putative / endo-xyloglucan transferase, putative, contains similarity to xyloglucan endo-transglycosylase-like protein (XET-1) GI:5070246 from (Medicago truncatula)
0.41892	265430_at	at2g20700	expressed protein
0.4189	247087_at	at5g66330	leucine-rich repeat family protein, contains leucine rich-repeat domains Pfam:PF00560, INTERPRO:IPR001611; contains similarity to Hcr2-5B (Lycopersicon esculentum) gi:3894391:gb:AAC78595
0.41887	249288_at	at5g41050	expressed protein
0.41839	264361_at	at1g03300	agenet domain-containing protein, contains Pfam PF05641: Agenet domain
0.41827	253946_at	at4g26790	GDSL-motif lipase/hydrolase family protein, similar to family II lipase EXL3 (GI:15054386), EXL1 (GI:15054382), EXL2 (GI:15054384) (Arabidopsis thaliana); contains Pfam profile PF00657: Lipase/Acylhydrolase with GDSL-like motif
0.41787	257127_at	at3g20070	expressed protein
0.41771	250639_at	at5g07560	glycine-rich protein (GRP20), oleosin; glycine-rich protein 20 (GRP20); similar to - Brassica napus, PIR:S50195
0.41769	262726_at	at1g43640	F-box family protein / tubby family protein, contains Pfam profile: PF01167: Tub family; contains Pfam PF00646: F-box domain; similar to Chain A, C-Terminal Domain Of Mouse Brain Tubby Protein Length(GI:6730158) (Mus musculus); similar to Tubby related protein 1 (Tubby-like protein 1) (Swiss-Prot:O00294) (Homo sapiens); similar to phosphodiesterase (GI:467578) (Mus musculus)
0.41756	245204_at	at5g12270	oxidoreductase, 2OG-Fe(II) oxygenase family protein, similarity to ripening protein E8, tomato, PIR:S01642; contains Pfam domain PF03171, 2OG-Fe(II) oxygenase superfamily
0.41708	267376_at	at2g26330	leucine-rich repeat protein kinase, putative (ERECTA), identical to uncharacterized receptor protein kinase ERECTA (Arabidopsis thaliana) gi:1389566:dbj:BAA11869; contains Pfam domains PF00560: Leucine Rich Repeat and PF00069: Protein kinase domain
0.41659	253222_at	at4g34850	chalcone and stilbene synthase family protein, similar to chalcone synthase homolog PrChS1, Pinus radiata, gb:U90341; similar to anther-specific protein (Nicotiana sylvestris)(GI:2326774), YY2 protein (Oryza sativa)(GI:2645170)
0.41649	259269_at	at3g01270	pectate lyase family protein, similar to pectate lyase P59 SP:P15722 from (Lycopersicon esculentum)
0.41611	251469_at	at3g59530	strictosidine synthase family protein, similar to strictosidine synthase (Rauvolfia serpentina)(SP:P15324)
0.41563	247362_at	at5g63140	calcineurin-like phosphoesterase family protein, contains Pfam profile: PF00149 calcineurin-like phosphoesterase
0.41561	265263_at	at2g42940	DNA-binding family protein, contains a AT hook motif (DNA binding motifs with a preference for A/T rich regions), Pfam:PF02178
0.41556	258506_at	at3g06520	agenet domain-containing protein, contains Pfam PF05641: Agenet domain
0.41537	257934_at	at3g25420	serine carboxypeptidase S10 family protein, similar to serine carboxypeptidase I precursor (SP:P37890) from (Oryza sativa)
0.4148	249885_at	at5g22940	exostosin family protein, contains Pfam profile: PF03016 exostosin family
0.41463	258639_at	at3g07820	polygalacturonase 3 (PGA3) / pectinase, identical to polygalacturonase (Arabidopsis thaliana) GI:3152948
0.4143	256581_at	at3g28830	expressed protein
0.41411	253916_at	at4g27240	zinc finger (C2H2 type) family protein, contains zinc finger, C2H2 type, domain, PROSITE:PS00028
0.41393	265127_at	at1g55560	multi-copper oxidase type I family protein, similar to pollen-specific BP10 protein (SP:Q00624)(Brassica napus); contains Pfam profile: PF00394 Multicopper oxidase
0.41386	246004_at	at5g20630	germin-like protein (GER3), identical to germin-like protein subfamily 3 member 3 (SP:P94072)
0.41363	257701_at	at3g12710	methyladenine glycosylase family protein, similar to SP:P05100 DNA-3-methyladenine glycosylase I (EC 3,2,2,20) (3-methyladenine-DNA glycosylase I, constitutive) {Escherichia coli}; contains Pfam profile PF03352: Methyladenine glycosylase
0.4135	253723_at	at4g29240	leucine-rich repeat family protein / extensin family protein, contains Pfam PF00560: Leucine Rich Repeat domains; similar to leucine-rich repeat/extensin 1 (GI:13809918) (Arabidopsis thaliana)
0.41336	257468_at	at1g47470	hypothetical protein
0.41321	254191_at	at4g23900	nucleoside diphosphate kinase 4 (NDK4), contains Pfam PF00334 : Nucleoside diphosphate kinase domain; identical to nucleoside diphosphate kinase 4 (GI:11990430) (Arabidopsis thaliana)
0.41316	247857_at	at5g58400	peroxidase, putative, similar to peroxidase (Nicotiana tabacum) gi:5381253:dbj:BAA82306
0.41282	249655_at	at5g37110	hypothetical protein
0.41275	257183_at	at3g13220	ABC transporter family protein, contains Pfam profile: PF00005 ABC transporter; similar to white protein GB:Q27256 (Anopheles gambiae)
0.41211	245783_s_at	at1g35180	expressed protein, similar to hypothetical protein GB:AAF69173 GI:7767676 from (Arabidopsis thaliana)
		at1g35170	expressed protein
0.41174	250606_s_at	at1g69940	pectinesterase family protein, contains Pfam profile: PF01095 pectinesterase
		at5g07410	pectinesterase family protein, contains Pfam profile: PF01095 pectinesterase
0.41163	248202_at	at5g54220	Encodes a defensin-like (DEFL) family protein,
0.41154	267057_at	at2g32500	expressed protein
0.4113	248402_at	at5g52100	dihydrodipicolinate reductase family protein, weak similarity to dihydrodipicolinate reductase (Corynebacterium glutamicum) GI:311768; contains Pfam profiles PF01113: Dihydrodipicolinate reductase N-terminus, PF05173: Dihydrodipicolinate reductase C-terminus
0.41127	264884_at	at1g61170	expressed protein
0.411	248683_at	at5g48490	protease inhibitor/seed storage/lipid transfer protein (LTP) family protein, contains Pfam protease inhibitor/seed storage/LTP family domain PF00234
0.4108	246841_at	at5g26700	germin-like protein, putative, similar to germin-like protein GLP8 (SP:P93000); contains Pfam profile: PF01072 germin family
0.41079	251592_at	at3g57670	zinc finger (C2H2 type) protein (WIP2), identical to WIP2 protein (Arabidopsis thaliana) gi:18027012:gb:AAL55722; contains Pfam domain, PF00096: Zinc finger, C2H2 type
0.41036	259926_at	at1g75090	methyladenine glycosylase family protein, similar to SP:P05100 DNA-3-methyladenine glycosylase I (EC 3,2,2,20) (3-methyladenine-DNA glycosylase I, constitutive) {Escherichia coli}; contains Pfam profile PF03352: Methyladenine glycosylase
0.40984	257439_at	at2g17000	mechanosensitive ion channel domain-containing protein / MS ion channel domain-containing protein, contains Pfam profile PF00924: Mechanosensitive ion channel
0.40954	259801_at	at1g72230	plastocyanin-like domain-containing protein, similar to blue copper protein SP:Q41001 from (Pisum sativum)
0.40919	259189_at	at3g01700	arabinogalactan-protein (AGP11), identical to gi:10880499:gb:AAG24279
0.40821	245465_at	at4g16590	glucosyltransferase-related, low similarity to beta-(1-3)-glucosyl transferase (Bradyrhizobium japonicum) GI:3687658
0.40788	265517_at	at2g06090	self-incompatibility protein-related, similar to S1 self-incompatibility protein (Papaver rhoeas) GI:452430
0.40775	259185_at	at3g01550	triose phosphate/phosphate translocator, putative, similar to SWISS-PROT:P52178 triose phosphate/phosphate translocator (Cauliflower){Brassica oleracea}
0.40738	248716_at	at5g48210	expressed protein
0.40712	254328_at	at4g22570	adenine phosphoribosyltransferase, putative, strong similarity to Adenine phosphoribosyltransferase (Hordeum vulgare subsp, vulgare) GI:9711921; contains Pfam profile PF00156: Phosphoribosyl transferase domain
0.40698	265022_at	at1g24520	anther-specific protein agp1, identical to agp1 GI:780177 from (Arabidopsis thaliana)
0.40692	254956_at	at4g10850	nodulin MtN3 family protein, similar to MtN3 GI:1619602 (root nodule development) from (Medicago truncatula)
0.40665	261017_at	at1g26570	UDP-glucose 6-dehydrogenase, putative, strong similarity to SP:Q96558 UDP-glucose 6-dehydrogenase (EC 1,1,1,22) (UDP-Glc dehydrogenase) (UDP-GlcDH) (UDPGDH) {Glycine max}; contains Pfam profiles PF03721: UDP-glucose/GDP-mannose dehydrogenase family NAD binding domain, PF00984: UDP-glucose/GDP-mannose dehydrogenase family central domain, PF03720: UDP-glucose/GDP-mannose dehydrogenase family UDP bi…
0.40654	264037_at	at2g03750	sulfotransferase family protein, similar to similar to steroid sulfotransferase 3 (Brassica napus) GI:3420008, steroid sulfotransferase 1 (Brassica napus) GI:3420004; contains Pfam profile PF00685: Sulfotransferase domain
0.4065	261059_at	at1g01250	encodes a member of the DREB subfamily A-4 of ERF/AP2 transcription factor family, The protein contains one AP2 domain, There are 17 members in this subfamily including TINY,
0.40645	252499_s_at	at3g46840	subtilase family protein, contains similarity to prepro-cucumisin GI:807698 from (Cucumis melo);
		at3g46850	subtilase family protein, contains similarity to prepro-cucumisin GI:807698 from (Cucumis melo);
0.40606	261016_at	at1g26560	glycosyl hydrolase family 1 protein, contains Pfam PF00232 : Glycosyl hydrolase family 1 domain; TIGRFAM TIGR01233: 6-phospho-beta-galactosidase; similar to amygdalin hydrolase isoform AH I precursor (GI:16757966) (Prunus serotina)
0.40562	249762_at	at5g24000	expressed protein, contains Pfam profile PF05684: Protein of unknown function (DUF819)
0.40535	261096_at	at1g62940	4-coumarate--CoA ligase family protein / 4-coumaroyl-CoA synthase family protein, similar to gi:112801 from Petroselinum crispum, GB:AAD40664 from (Solanum tuberosum) (J, Biol, Chem, 266 (13), 8551-8559 (1991)); contains Pfam AMP-binding enzyme domain PF00501
0.40481	257271_at	at3g28007	nodulin MtN3 family protein, contains Pfam PF03083 MtN3/saliva family; similar to LIM7 GI:431154 (induced in meiotic prophase in lily microsporocytes) from (Lilium longiflorum)
0.40431	266244_at	at2g27740	expressed protein, contains Pfam profile PF04949: Family of unknown function (DUF662)
0.40396	259266_at	at3g01240	expressed protein
0.40394	253226_at	at4g35010	glycosyl hydrolase family 35 protein, similar to beta-galactosidase BG1 GI:15081596 from (Vitis vinifera)
0.40381	265823_at	at2g35760	integral membrane family protein, contains TIGRFAM TIGR01569 : plant integral membrane protein TIGR01569; contains Pfam PF04535 : Domain of unknown function (DUF588)
0.40345	263953_at	at2g36050	ovate protein-related, contains TIGRFAM TIGR01568 : uncharacterized plant-specific domain TIGR01568
0.40335	255756_at	at1g19940	glycosyl hydrolase family 9 protein, similar to endo-beta-1,4-D-glucanase GI:4165132 from (Lycopersicon esculentum)
0.40319	257102_at	at3g25050	xyloglucan:xyloglucosyl transferase, putative / xyloglucan endotransglycosylase, putative / endo-xyloglucan transferase, putative, similar to endoxyloglucan transferase EXGT-A4 GI:5533315 from (Arabidopsis thaliana)
0.40299	249554_at	at5g38290	peptidyl-tRNA hydrolase family protein, contains Pfam profile PF01195: peptidyl-tRNA hydrolase
0.40278	259358_at	at1g13250	glycosyl transferase family 8 protein, contains Pfam profile: PF01501 Glycosyl transferase family 8
0.40269	258055_at	at3g16250	ferredoxin-related, contains Pfam profile: PF00111 2Fe-2S iron-sulfur cluster binding domains
0.40253	260621_at	at1g08065	carbonic anhydrase family protein, similar to storage protein (dioscorin) (Dioscorea cayenensis) GI:433463; contains Pfam profile PF00194: Eukaryotic-type carbonic anhydrase
0.40208	245643_at	at1g25340	myb family transcription factor (MYB116), contains Pfam profile: PF00249 myb-like DNA-binding domain
0.40203	257402_at	at1g23570	expressed protein, contains Pfam profile PF02713: Domain of unknown function DUF220
0.40151	250364_at	at5g11400	protein kinase-related, contains eukaryotic protein kinase domain, INTERPRO:IPR000719
0.40139	262566_at	at1g34310	transcriptional factor B3 family protein / auxin-responsive factor AUX/IAA-related, contains Pfam profile: PF02309 AUX/IAA family
0.40134	259513_at	at1g12430	armadillo/beta-catenin repeat family protein / kinesin motor family protein
0.40133	251601_at	at3g57800	basic helix-loop-helix (bHLH) family protein, contains Pfam profile: PF00010 helix-loop-helix DNA-binding domain; supported by full-length cDNA gi:20127059
0.40129	246986_at	at5g67280	leucine-rich repeat transmembrane protein kinase, putative
0.40086	266714_at	no_match	no_match
0.40072	263100_at	at2g05210	expressed protein, similar to expressed protein [Arabidopsis thaliana] (TAIR:At5g06310,1)
0.40065	248245_at	at5g53190	nodulin MtN3 family protein, similar to MtN3 GI:1619602 (root nodule development) from (Medicago truncatula)
0.40028	264401_at	at1g61720	dihydroflavonol 4-reductase (dihydrokaempferol 4-reductase) family (BAN), similar to dihydroflavonol 4-reductase GI:1332411 from (Rosa hybrida)
0.40006	251617_at	at3g58000	VQ motif-containing protein, contains PF05678: VQ motif
0.4	256584_at	at3g28750	expressed protein
0.4	262808_at	at1g11730	galactosyltransferase family protein, contains Pfam profile: PF01762 galactosyltransferase
0.39977	257263_at	at3g22070	proline-rich family protein, contains proline-rich extensin domains, INTERPRO:IPR002965
0.39968	257570_at	at3g13662	disease resistance-responsive protein-related / dirigent protein-related, similar to pathogenesis-related protein (Pisum sativum) gi:4585273:gb:AAD25355; similar to dirigent protein (Forsythia x intermedia) gi:6694695:gb:AAF25358
0.39961	251595_at	at3g57620	glyoxal oxidase-related, contains similarity to glyoxal oxidase precursor (Phanerochaete chrysosporium) gi:1050302:gb:AAA87594
0.39936	252555_at	at3g45940	alpha-xylosidase, putative, strong similarity to alpha-xylosidase precursor GI:4163997 from (Arabidopsis thaliana)
0.39929	249484_at	at5g38970	cytochrome P450, putative, similar to Cytochrome P450 85 (SP:Q43147) {Lycopersicon esculentum};
0.39906	258490_at	at3g02670	proline-rich family protein, contains proline rich extensin domains, INTERPRO:IPR002965
0.39872	257633_at	at3g26125	cytochrome P450, putative
0.39864	250859_at	at5g04660	cytochrome P450, putative, cytochrome P450 77A3p, Glycine max,, PIR:T05948
0.39852	267265_at	at2g22980	similar to serine carboxypeptidase S10 family protein [Arabidopsis thaliana] (TAIR:At2g23000,1); similar to serine carboxypeptidase S10 family protein [Arabidopsis thaliana] (TAIR:At2g23010,2); similar to serine carboxypeptidase S10 family protein [Arabidopsis thaliana] (TAIR:At3g10450,1); similar to serine carboxypeptidase S10 family protein [Arabidopsis thaliana] (TAIR:At2g23010,1); similar to …
0.39851	255104_at	at4g08685	pollen Ole e 1 allergen and extensin family protein, contains Pfam domain, PF01190: Pollen proteins Ole e I family
0.39824	247512_at	at5g61720	expressed protein, predicted protein, Arabidopsis thaliana
0.39815	259368_at	at1g69100	aspartyl protease family protein, contains Pfam profile: PF00026 eukaryotic aspartyl protease
0.39789	266551_at	at2g35260	expressed protein
0.39774	253753_at	at4g29030	glycine-rich protein, glycine-rich protein - Onobrychis viciifolia,PID:g2565429
0.39646	256367_at	at1g66810	zinc finger (CCCH-type) family protein, contains Pfam domain, PF00642: Zinc finger C-x8-C-x5-C-x3-H type (and similar)
0.39634	257915_at	at3g23130	superman protein (SUP) / zinc finger (C2H2 type) family protein, identical to superman protein GB:S60325 from (Arabidopsis thaliana); contains Pfam domain, PF00096: Zinc finger, C2H2 type
0.39609	266946_at	at2g18890	protein kinase family protein, contains protein kinase domain, Pfam:PF00069
0.39582	259371_at	at1g69080	universal stress protein (USP) family protein, contains Pfam profile PF00582: universal stress protein family
0.39572	260355_at	at1g69180	transcription factor CRC (CRABS CLAW), identical to transcription factor CRC (CRABS CLAW) GI:4836698 (Arabidopsis thaliana)
0.39558	253620_at	at4g30520	leucine-rich repeat family protein / protein kinase family protein, contains Pfam domains PF00560: Leucine Rich Repeat and PF00069: Protein kinase domain
0.39554	260788_at	at1g06260	cysteine proteinase, putative, contains similarity to thiol-protease, pre-pro-TPE4A protein GI:3688528 (Pisum sativum)
0.39524	250920_at	at5g03390	expressed protein, contains Pfam profile PF03478: Protein of unknown function (DUF295)
0.39502	261907_at	at1g65060	4-coumarate--CoA ligase 3 / 4-coumaroyl-CoA synthase 3 (4CL3), identical to SP:Q9S777 4-coumarate--CoA ligase 3 (EC 6,2,1,12) (4CL 3) (4-coumaroyl-CoA synthase 3) {Arabidopsis thaliana}
0.39416	260086_at	at1g63240	expressed protein
0.39368	255029_x_at	at4g09470	expressed protein
0.3928	248912_at	at5g45670	GDSL-motif lipase/hydrolase family protein, similar to family II lipases EXL3 GI:15054386, EXL1 GI:15054382, EXL2 GI:15054384 from (Arabidopsis thaliana); contains Pfam profile PF00657: GDSL-like Lipase/Acylhydrolase
0.39264	254959_at	at4g10955	lipase class 3 family protein, contains Pfam profile PF01764: Lipase
		at4g10960	UDP-glucose 4-epimerase, putative / UDP-galactose 4-epimerase, putative / Galactowaldenase, putative, similar to UDP-galactose 4-epimerase from Arabidopsis thaliana SP:Q42605, Cyamopsis tetragonoloba GI:3021357 (AJ005082)
0.39227	252035_at	at3g52160	beta-ketoacyl-CoA synthase family protein, beta-ketoacyl-CoA synthase - Simmondsia chinensis,PID:g1045614
0.39209	264310_at	at1g62030	DC1 domain-containing protein, contains Pfam protein PF03107 DC1 domain
0.39188	256469_at	at1g32540	zinc finger protein, putative, similar to zinc-finger protein Lsd1 (Arabidopsis thaliana) gi:1872521:gb:AAC49660
0.39178	245928_s_at	at5g24770	vegetative storage protein 2 (VSP2), identical to SP:O82122 Vegetative storage protein 2 precursor {Arabidopsis thaliana}; contains Pfam profile PF03767: HAD superfamily (subfamily IIIB) phosphatase
		at5g24780	vegetative storage protein 1 (VSP1), identical to SP:O49195 Vegetative storage protein 1 precursor {Arabidopsis thaliana}; contains Pfam profile PF03767: HAD superfamily (subfamily IIIB) phosphatase
0.39167	246097_at	at5g20270	expressed protein, contains Pfam domain, PF03006: Uncharacterised protein family (Hly-III / UPF0073)
0.39161	255851_at	at1g67040	expressed protein, ; expression supported by MPSS
0.39129	250376_at	at5g11550	expressed protein
0.39094	256796_at	at3g22210	expressed protein
0.39086	249685_at	no_match	no_match
0.39077	251941_at	at3g53470	expressed protein, ribosomal protein S25, cytosolic, Arabidopsis thaliana, PIR:T08568
0.39056	260228_at	at1g74540	cytochrome P450, putative, similar to cytochrome P450 GB:O48922 (Glycine max); contains Pfam profile: PF00067 cytochrome P450
0.39046	252215_at	at3g50240	kinesin motor protein-related, KINESIN-LIKE PROTEIN KIF4, Homo sapiens, EMBL:AF179308
0.39024	266575_at	at2g24060	translation initiation factor 3 (IF-3) family protein, similar to SP:P33319 Translation initiation factor IF-3 {Proteus vulgaris}; contains Pfam profiles PF00707: Translation initiation factor IF-3, C-terminal domain, PF05198: Translation initiation factor IF-3, N-terminal domain
0.38983	258040_at	at3g21190	expressed protein, contains Pfam PF03138: Plant protein family, The function of this family of plant proteins is unknown;
0.38976	260433_at	at1g68170	nodulin MtN21 family protein, similar to MtN21 GI:2598575 (root nodule development) from (Medicago truncatula)
0.38961	245467_at	at4g16610	zinc finger (C2H2 type) family protein, contains Pfam domain, PF00096: Zinc finger, C2H2 type
0.38957	254801_at	at4g13080	xyloglucan:xyloglucosyl transferase, putative / xyloglucan endotransglycosylase, putative / endo-xyloglucan transferase, putative, similar to endoxyloglucan transferase EXGT-A1 GI:5533309 from (Arabidopsis thaliana)
0.38945	266175_at	at2g02450	no apical meristem (NAM) family protein, contains Pfam PF02365: No apical meristem (NAM) domain
0.38903	248074_at	at5g55730	fasciclin-like arabinogalactan-protein (FLA1), identical to gi:13377776::AAK20857:13377775:gb:AF333970
0.38875	256662_at	at3g11980	male sterility protein 2 (MS2), identical to male sterility protein 2 (MS2) SP:Q08891 (Arabidopsis thaliana)
0.38868	267394_s_at	at2g44550	glycosyl hydrolase family 9 protein
		at2g44540	glycosyl hydrolase family 9 protein
0.38839	252975_s_at	at4g38430	member of KPP-like gene family, homolog of KPP (kinase partner protein) gene in tomato; expressed protein, contains Pfam profile PF03759: Domain of unknown function (DUF315)
0.38812	247400_at	at5g62840	phosphoglycerate/bisphosphoglycerate mutase family protein, contains Pfam profile PF00300: phosphoglycerate mutase family
0.38756	248534_at	at5g50030	invertase/pectin methylesterase inhibitor family protein, contains similarity to pollen-specific protein Bnm1 Brassica napus GI:1857671; contains Pfam profile PF04043: Plant invertase/pectin methylesterase inhibitor
0.3874	260698_at	at1g32300	FAD-binding domain-containing protein, strong similarity to At5g56490, At2g46740, At2g46750, At2g46760; contains PF01565: FAD binding domain
0.38735	262654_at	at1g14180	expressed protein
0.38733	263027_at	at1g24010	expressed protein
0.38719	255149_at	at4g08150	homeobox protein knotted-1 like 1 (KNAT1), identical to homeobox protein knotted-1 like 1 (KNAT1) SP:P46639 from (Arabidopsis thaliana)
0.38687	259640_at	at1g52400	glycosyl hydrolase family 1 protein / beta-glucosidase, putative (BG1), contains Pfam PF00232 : Glycosyl hydrolase family 1 domain; TIGRFAM TIGR01233: 6-phospho-beta-galactosidase; identical to GI:6651430 from (Arabidopsis thaliana)
0.38675	266329_at	at2g01590	expressed protein
0.38664	250631_at	at5g07430	pectinesterase family protein, contains Pfam profile: PF01095 pectinesterase
0.38648	245215_at	at1g67830	GDSL-motif lipase/hydrolase family protein, similar to early nodulin ENOD8 (Medicago sativa) GI:304037, elicitor-induced glycoprotein iEP4 (Daucus carota) GI:1911765, lanatoside 15'-O-acetylesterase (Digitalis lanata) GI:3688284; contains Pfam profile PF00657: Lipase/Acylhydrolase with GDSL-like motif
0.38526	247758_at	at5g59120	subtilase family protein, contains similarity to prepro-cucumisin GI:807698 from (Cucumis melo); non-consensus AA acceptor site at exon 6
0.38511	245906_at	at5g11070	expressed protein
0.38492	266873_at	at2g44740	cyclin family protein, similar to cyclin 2 (Trypanosoma brucei) GI:7339572, cyclin 6 (Trypanosoma cruzi) GI:12005317; contains Pfam profile PF00134: Cyclin, N-terminal domain
0.38477	245658_at	at1g28270	rapid alkalinization factor (RALF) family protein, similar to RALF precursor (Nicotiana tabacum) GI:16566316
0.38471	256588_at	at3g28790	expressed protein
0.38461	250933_at	at5g03170	fasciclin-like arabinogalactan-protein (FLA11)
0.38458	264520_at	at1g10010	amino acid permease, putative, similar to amino acid permease I GI:22641 from (Arabidopsis thaliana); GC splice site at position 1256 is predicted from alignment and not confirmed experimentally
0.38425	266223_at	at2g28790	osmotin-like protein, putative, similar to SP:Q41350 Osmotin-like protein precursor {Lycopersicon esculentum}; contains Pfam profile PF00314: Thaumatin family
0.38416	256960_at	at3g13510	expressed protein, Pfam profile PF03080: Arabidopsis proteins of unknown function
0.38368	256145_at	at1g48750	protease inhibitor/seed storage/lipid transfer protein (LTP) family protein, similar to TED4 (Zinnia elegans) GI:493721; contains Pfam protease inhibitor/seed storage/LTP family domain PF00234
0.38367	262878_at	at1g64770	expressed protein
0.38326	258195_at	at3g13890	myb family transcription factor (MYB26), similar to myb-related transcription factor GI:1167486 from (Lycopersicon esculentum); contains myb DNA binding domain: PF0049
0.38324	261471_at	at1g14460	DNA polymerase-related, weak similarity to DNA polymerase III holoenzyme tau subunit (Thermus thermophilus) GI:2583049
0.38302	256155_at	at3g08500	myb family transcription factor (MYB83), contains Pfam profile: PF00249: Myb-like DNA-binding domain
0.38293	262342_at	at1g64150	expressed protein, contains Pfam profile PF01169: Uncharacterized protein family UPF0016
0.38249	264151_at	at1g02070	expressed protein
0.38223	248623_at	at5g49170	expressed protein, similar to unknown protein (gb:AAF63814,1)
0.38185	266319_s_at	at3g10280	fatty acid elongase 3-ketoacyl-CoA synthase, putative, similar to fatty acid elongase 3-ketoacyl-CoA synthase 1 GB:AAC99312 (Arabidopsis thaliana)
		at2g46720	fatty acid elongase 3-ketoacyl-CoA synthase, putative, similar to GI:4091810; contains Pfam profile PF02797: Chalcone and stilbene synthases, C-terminal domain
0.38183	257543_at	at3g28960	amino acid transporter family protein, low similarity to vesicular inhibitory amino acid transporter (Mus musculus) GI:2826776; contains INTERPRO:IPR002422 amino acid/polyamine transporter, family II
0.3815	248684_at	at5g48485	protease inhibitor/seed storage/lipid transfer protein (LTP) family protein, contains Pfam protease inhibitor/seed storage/LTP family domain PF00234
0.38141	249501_s_at	at5g39270	expansin, putative (EXP22), similar to expansin - Prunus armeniaca, EMBL:U93167; alpha-expansin gene family, PMID:11641069
		at5g39290	expansin, putative (EXP26), similar to alpha-expansin 4 precursor GI:16923355 from (Cucumis sativus); alpha-expansin gene family, PMID:11641069
0.38107	247628_at	at5g60400	expressed protein
0.38101	249791_at	at5g23810	amino acid transporter family protein, similar to amino acid carrier (Ricinus communis) GI:3293031; contains Pfam profile PF01490: Transmembrane amino acid transporter protein
0.38081	266857_at	at2g26900	bile acid:sodium symporter family protein, low similarity to SP:Q12908 Ileal sodium/bile acid cotransporter {Homo sapiens}; contains Pfam profile PF01758: Sodium Bile acid symporter family
0.38079	257491_at	at1g06170	basic helix-loop-helix (bHLH) family protein, contains Pfam profile:PF00010 helix-loop-helix DNA-binding domain
0.38077	251986_at	at3g53310	transcriptional factor B3 family protein, contains Pfam profile PF02362: B3 DNA binding domain
0.38065	251461_at	no_match	no_match
0.38058	261223_at	at1g19950	abscisic acid-responsive HVA22 family protein, weak similarity to SP:Q00765 Polyposis locus protein 1 (TB2 protein) {Homo sapiens}; contains Pfam profile PF03134: TB2/DP1, HVA22 family
0.38052	251228_at	at3g62710	glycosyl hydrolase family 3 protein, exhydrolase II - Zea mays, EMBL:AF064707
0.38044	264341_at	at1g70270	expressed protein
0.38041	255607_at	at4g01130	acetylesterase, putative, similar to lanatoside 15'-O-acetylesterase (Digitalis lanata) GI:3688284; contains InterPro Entry IPR001087 Lipolytic enzyme, G-D-S-L family
0.38035	253218_at	at4g34980	subtilase family protein, similar to SBT1, a subtilase from tomato plants GI:1771160 from (Lycopersicon esculentum)
0.38016	256102_at	at1g13680	expressed protein
0.37984	255078_at	at4g09010	L-ascorbate peroxidase, chloroplast, putative, identical to SP:P82281:TL29_ARATH (EC 1,11,1,11) {Arabidopsis thaliana}; ascorbate peroxidase - Spinacia oleracea, (gi:1669585); contains Pfam domain PF00141: Peroxidase; contains TIGRfam domain TIGR01409: Tat (twin-arginine translocation) pathway signal sequence; identical to ascorbate peroxidase APX4 (AT4g09010) mRNA, partial cds GI:31980499
0.37983	264021_at	at2g21200	auxin-responsive protein, putative, similar to small auxin-up regulated protein SAUR (GI:3043536) ( Raphanus sativus)
0.37976	256259_at	at3g12460	expressed protein
0.37959	253655_at	at4g30070	Encodes a member of a family of small,secreted, cysteine rich protein with sequence similarity to the PCP (pollen coat protein) gene family,
0.37956	260888_at	at1g29140	pollen Ole e 1 allergen and extensin family protein, contains Pfam domain, PF01190: Pollen proteins Ole e I family
0.37923	258748_at	at3g05930	germin-like protein (GLP8), identical to germin-like protein subfamily 2 member 3 SP:P93000 (PMID:9869400); contains Pfam profile: PF01072 germin family
0.37857	262675_at	at1g75930	family II extracellular lipase 6 (EXL6), EXL6 (PMID:11431566); similar to anter-specific proline-rich protein (APG) SP:P40602 (Arabidopsis thaliana)
0.37814	256059_at	at1g06990	GDSL-motif lipase/hydrolase family protein, similar to family II lipases EXL3 GI:15054386, EXL1 GI:15054382, EXL2 GI:15054384 from (Arabidopsis thaliana); contains Pfam profile PF00657: GDSL-like Lipase/Acylhydrolase
0.37803	267440_at	at2g19070	transferase family protein, similar to anthranilate N-hydroxycinnamoyl/benzoyltransferase from Dianthus caryophyllus (gi:2239091); contains Pfam profile PF02458: Transferase family
0.37783	261323_at	at1g44760	universal stress protein (USP) family protein, contains Pfam profile PF00582: universal stress protein family
0.37778	254193_at	at4g23870	expressed protein, predicted proteins, Arabidopsis thaliana
0.37759	250220_at	at5g14210	leucine-rich repeat transmembrane protein kinase, putative
0.37744	258769_at	at3g10870	hydrolase, alpha/beta fold family protein, similar to ethylene-induced esterase (Citrus sinensis) GI:14279437, SP:Q43360 PIR7B protein {Oryza sativa}; contains Pfam profile PF00561: hydrolase, alpha/beta fold family
0.37716	264500_at	at1g09370	similar to invertase/pectin methylesterase inhibitor family protein [Arabidopsis thaliana] (TAIR:At1g09360,1); contains InterPro domain Plant invertase/pectin methylesterase inhibitor (InterPro:IPR007186); contains InterPro domain Pectinesterase inhibitor (InterPro:IPR006501)
0.37703	267182_at	at2g23360	transport protein-related, contains Pfam PF05911: Plant protein of unknown function (DUF869) profile; weak similarity to Intracellular protein transport protein USO1 (Swiss-Prot:P25386) (Saccharomyces cerevisiae)
0.37702	266790_at	at2g28950	expansin, putative (EXP6), similar to expansin GI:2828241 from (Brassica napus); contains Pfam profile PF01357: Pollen allergen
0.37669	249807_at	at5g23870	pectinacetylesterase family protein, contains Pfam profile: PF03283 pectinacetylesterase
0.37636	251013_at	at5g02540	short-chain dehydrogenase/reductase (SDR) family protein, contains INTERPRO family IPR002198 Short-chain dehydrogenase/reductase (SDR) superfamily
0.37625	258077_at	at3g26110	expressed protein
0.37604	255515_at	at4g02250	invertase/pectin methylesterase inhibitor family protein, low similarity to SP:P83326 Pectinesterase inhibitor (Pectin methylesterase inhibitor) (PMEI) {Actinidia chinensis}, pistil-specific gene sts15 (Solanum tuberosum) GI:1616628; contains Pfam profile PF04043: Plant invertase/pectin methylesterase inhibitor
0.37583	257793_at	at3g26960	expressed protein
0.37582	265986_at	at2g24230	leucine-rich repeat transmembrane protein kinase, putative
0.37538	261051_at	at1g01280	cytochrome P450 family protein, similar to cytochrome P450 GB:BAA92894 GI:7339658 from ( Petunia hybrida)
0.37528	254240_at	at4g23496	expressed protein
0.37474	252971_at	at4g38770	proline-rich family protein (PRP4), similar to proline-rich protein (Arabidopsis thaliana) gi:6782442:gb:AAF28388; contains proline-rich extensin domains, INTERPRO:IPR002965
0.37473	252980_at	at4g38040	exostosin family protein, contains Pfam profile: PF03016 Exostosin family
0.37465	249900_at	at5g22640	MORN (Membrane Occupation and Recognition Nexus) repeat-containing protein, contains Pfam profile PF02493: MORN repeat
0.37457	264214_s_at	at1g65330	MADS-box family protein, similar to MADS-box transcription factor GI:6580941 from (Picea abies)
		at1g65300	MADS-box protein (AGL38), similar to MADS-box transcription factor GI:6580947 from (Picea abies); contains Pfam profile PF00319: SRF-type transcription factor (DNA-binding and dimerisation domain)
0.3745	248111_at	at5g55330	membrane bound O-acyl transferase (MBOAT) family protein / wax synthase-related, contains similarity to wax synthase wax synthase - Simmondsia chinensis, PID:g5020219 similar to wax synthase (gi:5020219) from Simmondsia chinensis
0.37436	258222_at	at3g15680	zinc finger (Ran-binding) family protein, contains Pfam domain, PF00641: Zn-finger in Ran binding protein and others
0.37368	253195_at	at4g35420	dihydroflavonol 4-reductase family / dihydrokaempferol 4-reductase family, similar to dihydroflavonol 4-reductase (Rosa hybrid cultivar, GI:1332411), CPRD14 protein (Vigna unguiculata, GI:1854445)
0.37362	262760_at	at1g10770	invertase/pectin methylesterase inhibitor family protein, contains Pfam profile PF04043: Plant invertase/pectin methylesterase inhibitor
0.37359	257815_at	at3g25130	expressed protein
0.37352	259394_at	at1g06420	expressed protein, ; expression supported by MPSS
0.3732	247478_at	at5g62360	invertase/pectin methylesterase inhibitor family protein, similar to pectinesterase from Arabidosis thaliana SP:Q42534, Lycopersicon esculentum SP:Q43143; contains Pfam profile PF04043: Plant invertase/pectin methylesterase inhibitor
0.37283	254362_at	at4g22160	expressed protein
0.37282	264801_at	at1g08840	DNA replication helicase, putative, similar to helicase (Xenopus laevis) gi:18845092:gb:AAL79550
0.37244	258087_at	at3g26060	peroxiredoxin Q, putative, similar to peroxiredoxin Q (Sedum lineare) GI:6899842; contains Pfam profile: PF00578 AhpC/TSA (alkyl hydroperoxide reductase and thiol-specific antioxidant) family
0.37222	249536_at	at5g38760	expressed protein, similar to ABA-inducible protein (Fagus sylvatica) GI:3901016, cold-induced protein kin1 (Brassica napus) GI:167146
0.37219	251252_at	at3g62230	F-box family protein, contains Pfam:PF00646 F-box domain
0.37219	249138_at	at5g43070	MFP1 attachment factor, putative, contains similarity to MFP1 attachment factor 1 similar to MFP1 attachment factor 1 (Glycine max) gi:7546729:gb:AAF63659
0.37217	258938_at	at3g10080	germin-like protein, putative, similar to germin-like protein 2 (Oryza sativa) GI:2655287
0.37213	248656_at	at5g48460	fimbrin-like protein, putative, strong similarity to fimbrin-like protein AtFim2 (Arabidopsis thaliana) GI:2737926; contains Pfam profile PF00307: Calponin homology (CH) domain
0.3721	259390_at	at1g06340	agenet domain-containing protein, contains Pfam PF05641: Agenet domain
0.37167	264931_at	at1g60590	polygalacturonase, putative / pectinase, putative, similar to polygalacturonase PG1 (GI:5669846), PG2 (GI:5669848) from (Glycine max); contains PF00295: Glycosyl hydrolases family 28 (polygalacturonases)
0.37143	261442_at	at1g28375	expressed protein
0.37066	248566_s_at	at5g49740	ferric reductase-like transmembrane component family protein, similar to ferric-chelate reductase (FRO1) (Pisum sativum) GI:15341529; contains Pfam profile PF01794: Ferric reductase like transmembrane componenent
		at5g49730	ferric reductase-like transmembrane component family protein, similar to ferric-chelate reductase (FRO1) (Pisum sativum) GI:15341529; contains Pfam profile PF01794: Ferric reductase like transmembrane componenent
0.37047	251969_at	at3g53130	cytochrome P450 family protein, similar to Cytochrome P450 97B2 (SP:048921) (Glycine max)
0.37047	251759_at	at3g55630	dihydrofolate synthetase/folylpolyglutamate synthetase (DHFS/FPGS4), nearly identical to folylpolyglutamate-dihydrofolate synthetase (Arabidopsis thaliana) GI:17976761
0.37045	253164_at	at4g35725	expressed protein
0.37035	256980_at	at3g26932	similar to double-stranded RNA-binding domain (DsRBD)-containing protein [Arabidopsis thaliana] (TAIR:At5g41070,1); similar to hypothetical protein [Oryza sativa (japonica cultivar-group)] (GB:BAD07039,1); contains InterPro domain Double-stranded RNA binding (DsRBD) domain (InterPro:IPR001159)
0.37023	251788_at	at3g55420	expressed protein
0.36992	247946_at	at5g57180	expressed protein, ; supporting cDNA gi:13991645:gb:AF359387,1:AF359387
0.36975	256336_at	at1g72030	GCN5-related N-acetyltransferase (GNAT) family protein, contains Pfam profile PF00583: acetyltransferase, GNAT family
0.36918	251119_at	at3g63510	nitrogen regulation family protein, contains Pfam domain PF01207: Dihydrouridine synthase (Dus); similar to (SP:P45672) NIFR3-like protein (SP:P45672) (Azospirillum brasilense)
[truncated: 22,243 more rows]
